# Supplementary material for: An Integrated Genetic and Cytogenetic Map of the Cucumber Genome
Source: PLoS One. 2009 Jun 4;4(6):e5795. doi: 10.1371/journal.pone.0005795 (PMC2685989; doi:10.1371/journal.pone.0005795)
Supplement: Table S1 — (0.25 MB XLS) [file pone.0005795.s001.xls]

## Sheet: 995_primer
Supplementary Table 1. SSR markers used to construct the saturated genetic map of cucumber. Their chromosome, Bin position, genetic location (cM), loci name, repeat motif, amplified fragment size from inbred line 9930,
and primers are listed.
Chr.	Bin	cM	Loci	Motif	fragment size	forward primer	reverse primer	Amplified loci in melon	Polymorphic loci in melon	Amplified loci in watermelon	Polymorphic loci in watermelon	Amplified loci in pumpkin	Polymorphic loci in pumpkin
Chr1	1B1	0	SSR13109	(AAT)18	210	TTTTTCTCCTCGTAAACACATTT	CGTCTTTTCTACTCTTTGGGGA	SSR13109	SSR13109
Chr1	1B6	4.9	SSR23757	(GAA)11	157	TTCGCCTTTACTTCCTTCCA	CGGCAAAATTCCTCCATTTA
Chr1	1B7	6.1	SSR22670	(GATTGG)6	146	TTCTCGATTGGTTAGTCGGG	CCATACCTTTGTGTTCCATCAA
Chr1	1B7	6.1	SSR12258	(TA)32	220	GGTTCAAATTTCAAAGTGTATGAAT	GCCAAAGCTTCATAGTGAGCA	SSR12258	SSR12258
Chr1	1B7	6.1	SSR12555	(TA)18	175	CTCCTATCGGTCTATGAATGTGA	GCTCTCACCATTTTGACTAATGC
Chr1	1B7	6.1	SSR07133	(TC)15	159	GTGGGTGCAAACCTGATTCT	AGTTCCGGCATACGAAAATG	SSR07133	SSR07133	SSR07133	SSR07133
Chr1	1B7	6.1	SSR15961	(CT)19	198	CTGCCCAAGAAGAAGAGGGT	TGAAACCCCCAAAACAAAAA	SSR15961	SSR15961
Chr1	1B7	6.1	SSR22403	(TAT)12	156	ATAAGAGGAGAGGACGCACG	AAGAAAAAGAGTGAAATAATAAAGCAA
Chr1	1B7	6.1	SSR05695	(CT)13	199	CACTCTTGTGGAATCCTTCCT	AGAACCAAGACGGCAATGAC	SSR05695	SSR05695
Chr1	1B7	6.1	SSR20083	(AT)25	206	GATGGGGATAGTGACAGTGGA	AGCCAACAACATTGGTCACA	SSR20083		SSR20083	SSR20083	SSR20083
Chr1	1B7	6.1	SSR20705	(TC)20	140	CCTTTCCTTACCCATCCCAT	ACCCATTTGAATCAGCTTCG	SSR20705	SSR20705
Chr1	1B10	7.8	SSR03462	(AT)14	152	CACGCGAGAGGAGAGGATAG	GAAACAAAATCTGGGGTCCA
Chr1	1B10	7.8	SSR00190	(AT)25	219	TTCTGAAACGACACCTCCAG	TCCCCTTCTAATTTACCTTCCA
Chr1	1B13	12	SSR11654	(TCT)18	205	AGACCCTTTCCAGGAACCAT	CAGAGGTGTCTAAGCTCCCG	SSR11654		SSR11654	SSR11654	SSR11654
Chr1	1B14	12.7	SSR05793	(TA)22	195	CCCTCTGCTGCACATTATCC	TGCACCAAGCAATAACTTGTC	SSR05793	SSR05793
Chr1	1B16	14.2	SSR16954	(TA)17	159	TTTGCCCTACGCCATATTTT	CCACATGCAGCTTGATGATT
Chr1	1B16	14.2	SSR15510	(GAAT)7	154	TCGTCGTCTGTTTTTCTTCAAA	CAAACAAACCTTAATGCATGG	SSR15510
Chr1	1B16	14.2	SSR01215	(GAA)8	130	CCAGTGAGGAAAGAGGCAAG	TTCCCTTTTAACGTCCTCCA	SSR01215
Chr1	1B17	14.9	SSR19773	(TA)18	203	GGTAAGCAAAGTGGTCACTCC	AACCACTTCTTTCTATTTGTATGGTT	SSR19773	SSR19773
Chr1	1B22	18.5	SSR16130	(AG)21	145	TGCCACAGGGATTCCTTCTA	TGAAACCCATTTGAGATCTCTTC	SSR16130	SSR16130
Chr1	1B23	19	SSR14596	(AT)17	165	TTTGGCTGTGATGATTCTGG	TGGGAAACATCGTCAAAATTA
Chr1	1B23	19	SSR12157	(AT)18	201	TGGAATGAGAATAAAGAAGAAACCA	TTTCCAAAATCATTGGCTCC
Chr1	1B23	19	SSR31116	(TA)35	220	GAAGGCCATCAAGGTATTACATCT	CAAACCTTCTACATGATCTTAATCTTT
Chr1	1B23	19	SSR14340	(AT)18	208	TGACCGGAAGTATCATTGGAG	TCCTTTCCTTGTGAATGGAAT	SSR14340	SSR14340
Chr1	1B23	19	SSR14268	(GAA)14	170	AAAGCATGGAAGCAAAGCAC	ACAGAATGGACCAACGGAAT	SSR14268
Chr1	1B23	19	SSR10018	(AAG)19	130	CTTTTGTTCTTGTGGAATGTGA	ATTTGGGGATGGAGAGGTTC	SSR10018		SSR10018	SSR10018	SSR10018
Chr1	1B23	19	SSR00160	(AT)15	152	TGAATGAAAAACGTGATGTTGA	TTGGAAAAGCCTCTCATTCG
Chr1	1B24	20.4	SSR18127	(ATA)14	208	GGGTTTTGGAAATTTAGAGCG	TTTGACTAATTCGGCTTGGC
Chr1	1B24	20.4	SSR01115	(TACA)15	215	ATTCCCAATCCCAAAAAGGT	CTCCTCCTCCAATGAGCAAG	SSR01115	SSR01115			SSR01115	SSR01115
Chr1	1B24	20.4	SSR22110	(CCCTT)7	174	TTCCCCATTCTACCCCCTAC	GGGAAAAACAAAATGGATGAAA
Chr1	1B24	20.4	SSR14697	(ATA)13	205	GGGTCAACCTACCAACCGT	CCTTACAGGGAAAACGGTGA	SSR14697
Chr1	1B28	23.4	CSAT425a	NA	93	TAGGGCAGGTATTATTTCAG	ACGGACTGATTTAGTATAGGC
Chr1	1B28	23.4	CSWTA05	NA	278	GCATGAGCTCGAGCTGGTGTAGTG	CGCCTGTTTTCATTTTGATTGGTT
Chr1	1B28	23.4	SSR02810	(TA)20	219	GCAATTTGGGATAAGTGAAGGA	TGGATGGATTCTTTAGACAGCA	SSR02810	SSR02810
Chr1	1B32	26.3	SSR05501	(AT)22	174	GGAATTATGCAATTTGGGCA	AACCAAACAATGCCCTAGCA	SSR05501		SSR05501
Chr1	1B35	28.1	SSR19115	(TTTTAT)6	218	TGCCATTCTATTTGGTGCAA	GGAGTTGAAGCAACCCAGTC	SSR19115		SSR19115	SSR19115	SSR19115	SSR19115
Chr1	1B37	29.3	SSR05124	(TA)27	209	TCTTTACCAATTTTATGGTGATGTT	AATCAAGGGTGCAAATGTCA	SSR05124
Chr1	1B37	29.3	SSR22637	(AT)27	198	AAAAATCGGTTCAACCCAAC	ACTTCCAACCCAACGACTGT
Chr1	1B37	29.3	SSR16472	(AT)17	207	CACCCACGTGCTGTAAAAAG	ACCAGTTAACACGTCAATATTTTCT
Chr1	1B38	30	SSR22913	(TA)23	203	TTGCCACAAACTATAATTATCCAAA	AAACTAAAATCCATCCTATCAAATTGT
Chr1	1B38	30	SSR16881	(AAT)11	130	CCCTCTCAACATTTTCCACAA	CGAGGAGACTTGATGGGATG	SSR16881	SSR16881
Chr1	1B40	32.3	SSR16869	(GAA)11	213	GAAAACATGAAGGCCGTTGT	CCATTTGTCAGTGCCTTTCA	SSR16869		SSR16869
Chr1	1B42	33.5	SSR06727	(TTTC)10	141	TCGCCTCAATCACAAAATGA	CTGCCATTGTTTTTCACTGC	SSR06727	SSR06727
Chr1	1B42	33.5	SSR12070	(AAAG)11	157	TTGGGAATGAATTGTTGAAGG	ACGCCGCTTTAAATGCTCTA			SSR12070	SSR12070
Chr1	1B42	33.5	SSR10839	(AG)18	177	TTGAATTCCTCTGCCCAATC	TGGAATTTTGTTAGGGGGAA
Chr1	1B42	33.5	SSR04992	(AT)16	154	TTGACCCATAGACCCACACA	AACAACCAACAGGCCAAGAG	SSR04992	SSR04992	SSR04992	SSR04992	SSR04992	SSR04992
Chr1	1B43	34.5	SSR10134	(AG)19	157	CCAAAACCAAAAGCAAAATCC	AAATTTGCCAGGAACACCAG	SSR10134
Chr1	1B45	35.7	SSR17184	(AAAGA)9	199	TGGAAACAAAAAGTTTTGCAC	GCCTCACTTCCAAAAGGACA	SSR17184
Chr1	1B47	37.1	SSR04928	(TTC)9	130	AAAGAAAAACAGGGAGTTTTTGG	TGGAGATTTTGAGGGCTTTT	SSR04928
Chr1	1B49	38.5	SSR14619	(GAAT)9	214	GGTGGTGGAACTAGGGTTTG	GCCCTGAATTCCTTCCTTTC	SSR14619
Chr1	1B49	38.5	SSR20162	(TTTTC)6	198	TGCCTTCCCATATCAAAACA	GGTCATTGTCAGGAAACAAAAA	SSR20162	SSR20162
Chr1	1B49	38.5	SSR32614	(AT)33	209	GCAAGATTTGTGCATTTGAAG	TGTGAATGGGTTGGAAAGAG
Chr1	1B49	38.5	SSR23766	(AT)22	194	TCAAATCAAATTGGCTTACTGTG	TTGCTTTGTTTAATTGGTTTGAA
Chr1	1B49	38.5	SSR03886	(AAG)16	131	CATTGGATCTTAAATGGGGC	ATTGAGGCTCCAGAGGAACA
Chr1	1B49	38.5	SSR01379	(TC)18	212	TGTTACTGCTGGCAATGCTT	TCAGAAATCAGGAGCTGGAGA	SSR01379	SSR01379
Chr1	1B50	39.4	SSR07405	(TCT)12	138	TGGCGTTTCCTTCACTCTCT	CGTCAGTGGGTGGTGTTGTA	SSR07405
Chr1	1B50	39.4	SSR01816	(AT)23	208	GCCATTATGTAGGGGTATGAAAA	TCGAACTGATTAAGATTGCAAAA			SSR01816
Chr1	1B50	39.4	SSR00168	(TCTTTC)6	203	TAAGCATTCCCCACTTTTGG	GGAAGACACGAGAGAGACGG	SSR00168		SSR00168	SSR00168
Chr1	1B50	39.4	SSR12596	(AT)32	214	TTCGAGATTTTGAAAAAGCCA	TTCCTGTTAATTTGTATTTATCTCTGG
Chr1	1B51	41.3	SSR15755	(GGAGAT)8	149	GTGCCTCAGTCGGTTTTGTT	GGGAGGGGAAGGATTCAATA			SSR15755
Chr1	1B55	43.3	SSR03411	(TC)15(AC)18	212	GTTGGAGTCGTGGAGAGAGC	ATTTGAAGGGAGACGTGTGG	SSR03411
Chr1	1B55	43.3	SSR04278	(AAAG)8	180	GAGGGAAGAAAATTGAAAGCAA	CCGATAGTGTCAGCCCACTT
Chr1	1B55	43.3	cs6	NA	150	GGAGGAGGTACATGGCTTTG	TGAATCTGATCTTTCTACCTTCACA
Chr1	1B56	44.4	SSR19190	(TAA)12	143	TGAGAAAGAAAATGAGAAGGAATTG	GCTTTTGCCATTGTCCTGTT	SSR19190	SSR19190
Chr1	1B56	44.4	SSR16055	(AT)24	170	CATCCTTTCGACTTTGATGC	CTGCAAACGTGAAGAGAGCC	SSR16055	SSR16055
Chr1	1B56	44.4	SSR14526	(TA)22	202	AAATTCTACACAACCACTATACCAGAA	ACACATATGACACGCAGGAA
Chr1	1B58	46.1	SSR12331	(AAG)13	146	TCGAACACAGGGAATTGATG	CACTTTGTCTACCTCCTCATGTTC
Chr1	1B61	48.3	SSR11340	(AG)18	217	ATATGTGTGTCGTGTTCCGC	CAGATTTCCGAGAGGGAAAA			SSR11340	SSR11340	SSR11340	SSR11340
Chr1	1B64	50.3	SSR15739	(TC)25	197	CAATCAACAAATTCTTGCCA	TGTGAGCAATCCCAAGAACA	SSR15739
Chr1	1B69	52.4	SSR06755	(AT)22	158	GTGGGTGGATGGATTTGAAC	GGAAAATGGACCAAAGATAGACA	SSR06755		SSR06755
Chr1	1B69	52.4	SSR04079	(AAAAG)6	205	GGACACGCTTTTCTTTTTGG	CGACAACTCGTAAAAAGCCA
Chr1	1B71	53.3	SSR17196	(TTCTC)7	211	GGGTCGAGATAAAGCCGTAA	TCGAGCTCGTTGTCGAATAA	SSR17196		SSR17196		SSR17196
Chr1	1B73	54.8	SSR02288	(TA)16	202	TGAAGTCGATGGAATCTTTTGA	TGGGGAAAGAGCTAAGAAGAAA			SSR02288	SSR02288
Chr1	1B73	54.8	SSR19631	(TA)19	219	TGTTATTACGTCAAATAAACACGTC	TTTGTTTGTTTTCCAATTTTTGTT
Chr1	1B73	54.8	SSR04805	(GAC)9	139	TCATGTCAAGCGAAGGAAGA	TACTGTCCGAACGTGTTCCA	SSR04805	SSR04805	SSR04805		SSR04805	SSR04805
Chr1	1B75	55.7	SSR16671	(AT)33	183	GGTCTCAAGTTGGGGTTGAA	GAACTCGTGAAGCAGGGAAG	SSR16671
Chr1	1B75	55.7	SSR21170	(TCT)18	213	GCCGTGAGAAAGGAAACAAA	CCGCCATTGTTGATAAGTGA	SSR21170		SSR21170		SSR21170
Chr1	1B75	55.7	SSR14265	(TAATA)6	220	CGGGTTGGATTAGAAGGTTG	CCTAATTGGGTTGTTGGATTG	SSR14265
Chr1	1B78	58	SSR10550	(AAT)11	168	TCTCCCCTAGTTGGAAACTCA	TTTGGACCTTGCTAAAGGGT	SSR10550	SSR10550
Chr1	1B81	61.1	SSR00231	(TTCTT)6	196	GAGGTTGGGAAATTGGGAAT	TATTCAAACACAAAGCCCGC
Chr1	1B81	61.1	SSR15575	(AG)17	206	AGCAGAGCAAAAACAGAGGAG	AGTTATGGAGGTCGTGGTCG	SSR15575		SSR15575
Chr1	1B81	61.1	SSR20473	(GAA)17	196	ATGTTCAGGGCCTGGTATTG	TCCAACAGCTCCAATTAGCC	SSR20473		SSR20473		SSR20473	SSR20473
Chr1	1B81	61.1	SSR18530	(TTTC)9	220	CCACAGTCCCACACACAAAG	GGCGTTTTGTGAAGACAGATT	SSR18530	SSR18530	SSR18530	SSR18530
Chr1	1B81	61.1	SSR17536	(AGA)17	205	TGGAAAAGAAGAACAACCCA	GTTGGAGGGAGAAGAAAGGC	SSR17536	SSR17536
Chr1	1B81	61.1	SSR16898	(TA)21	220	AGCCATTGAAGAGAGTTTGTG	TTTGTGTTCAACTACACCCATTC
Chr1	1B84	63.5	SSR23474	(TA)19	164	CATCAACTTTGGCACATTGG	GACCAATCCATGTAAAGAGGTTT
Chr1	1B84	63.5	SSR15581	(TA)23	183	GGTTGGAGCAAAATCATTGAC	AAGAATGAAGTGGAATGCAGG
Chr1	1B84	63.5	SSR13960	(CTTT)8	196	ACCAAAGCTCATGGTTTTCC	CATCGATACGCCAATACCAA
Chr1	1B84	63.5	SSR18335	(TA)25(AG)10	220	CACCGATTTGAGCACCTACA	TGTCAATACAGGCAACACTCAA
Chr1	1B85	64.5	SSR18192	(CT)17	212	TGTCTGAAGGGGAAGAGGAA	GGTGAAGGAAACGAAGTGGA	SSR18192	SSR18192
Chr1	1B85	64.5	SSR22501	(AT)17	210	AGCATTGCTTTCCCTTTTGA	TTCGAGACCAGAGGGAAGAT
Chr1	1B85	64.5	SSR21753	(AT)17	149	GGGTGAAATGGTAATTTTGGG	TGTGTTCAACGGGTGAGAAA	SSR21753	SSR21753
Chr1	1B85	64.5	SSR20354	(AT)31	177	AGATGCCCCATTCAGTTTTG	TTGAAGGAGAGAGGGAATGG	SSR20354	SSR20354	SSR20354	SSR20354
Chr1	1B85	64.5	SSR01091	(TCTCT)6	215	CTCATCTCCGAACTCCCAAC	TGGTAACAAGGTGGATCGAA
Chr1	1B88	66.6	SSR03860	(AT)17	187	GCCCTTATTAACCCAAGTTGC	AATTGAGGGGCACTTATTGG
Chr1	1B88	66.6	SSR21834	(TA)23	220	CCATTATAAATTGTTGGAGAGATTTT	GGGTGTTAGTTTCCAAAGGC
Chr1	1B88	66.6	SSR02733	(ATC)14	168	TTGTTAGGTAAGCCATGCCC	TTTGCCTGAGGAAGAATCTGA	SSR02733
Chr1	1B89	68.1	SSR02734	(TTG)9	131	TGTTGTTGGACCCCTTCAAT	TGTCAAAGGAGGAGGTGGAG
Chr1	1B95	73	SSR01737	(TGA)10	136	GATGATGATGGTCATCGTGG	TCAAAGGATGGAAGAGGTGG	SSR01737	SSR01737
Chr1	1B95	73	SSR14445	(AGA)15	211	TCCATGGAAATTGAAAACCC	CGATCCTTATCGAACAGCCT	SSR14445		SSR14445	SSR14445	SSR14445
Chr1	1B95	73	SSR23487	(AAAC)7	139	TGTTTCAAGGTGCTGACCTG	CCACAACAACAAAAGAATGTGAA			SSR23487
Chr1	1B95	73	SSR16841	(AAAT)8(AT)13	186	TTTGATGACAACAATCTTCATCG	CCTGTCGACAACATGGATTCT	SSR16841		SSR16841	SSR16841	SSR16841
Chr1	1B100	78.2	SSR05723	(AT)17	209	TGGCTTTTCTGTCACGTCC	TCCATGGTACAACAAGAATCACA			SSR05723		SSR05723
Chr1	1B104	83.5	SSR00713	(CTCTT)6	193	AATGACTCGATTGCTCCCAC	TCGAACCCAAAGTTAATCTTGAA
Chr1	1B104	83.5	SSR11253	(AT)21	132	TGGCAATAAGACAGTGATCAAA	GCCATGTGCAACCATCTCTA
Chr1	1B105	84.1	SSR23049	(TGGGT)6	168	GCTTGCTGCTAAAGGGGATT	TTCGTCAAATTTGGTTGTCG
Chr1	1B105	84.1	SSR17922	(AAT)7(AAG)11	197	CATTCTAGGTCAATGAATCGCA	GCAAAGTTGCCACATTGAAG
Chr1	1B106	86	SSR16695	(CAT)14	158	CACAATCCCACGAAGAACAA	TGCAATTATGGCAAATCAAAA
Chr1	1B106	86	SSR22356	(TA)34	212	GGAAACTAATGAGAACTTTCTAGGCA	TTCATCAGAAGTTTAGAAGGGTTTTT
Chr1	1B106	86	SSR22638	(AAAAG)6	133	TGTGTAAGATTTTTATTGGATGCC	CTGAGCTTGATCAATTCCTTCA
Chr1	1B111	90	SSR00262	(AG)17	219	CCGTTGGTCTTGGACTCTCA	TGTAAAAGTGATCAGGAGGGTCT
Chr1	1B111	90	SSR12141	(A)81	210	AAGCATCAGTCTCTTTTCATTTCA	TGCAACAAAGAAAACAGCATC
Chr1	1B114	92.7	SSR00129	(TC)13	182	ACGTCAACCTCCTCATCGTC	TCATCAAATCGGGACTCACA
Chr1	1B114	92.7	SSR18816	(TTTCT)6	196	TTTTCCCCTAAAAAGGGTTCA	CATCCAGTGATTTGAGGGCT	SSR18816
Chr1	1B114	92.7	SSR21860	(TA)17	169	GAAGTACACATTTGAATCTTCTTTTCA	GCTTCCAAAATTGAATTGTCC
Chr1	1B114	92.7	SSR03222	(TG)13	148	TCCACAGTCTTGCATTTGCT	ATCCCCTCGATTCACATCAA	SSR03222				SSR03222	SSR03222
Chr1	1B114	92.7	SSR18928	(TCTATT)8	214	TTCAAAATGTAGAGTTTTCGGACA	CGTGAATGAATTTGTAACCTTTC
Chr1	1B118	96.2	SSR00479	(AT)17	211	GGACGCCACGATTCTACAAG	GGATGTTCGAGTTGCAGACC
Chr2	2B1	0	SSR00184	(GAA)10	204	CCCCTGCAGAACAGAAAGAG	GCAGTGTTCAGCGCATAGTC
Chr2	2B3	2.7	SSR05748	(TAGAAG)7	187	TGTGGCCTGTGCTAAAATGA	TTTGGAAAAGCTAAAGCCCA	SSR05748
Chr2	2B3	2.7	SSR04255	(TA)16	144	TGGGTAGGTACGAAAATAAAATGC	ATCGACGTGGTCAAGTCCTC			SSR04255		SSR04255	SSR04255
Chr2	2B3	2.7	SSR11835	(TA)13(GA)15	216	TGAAAGCACAAATACCAAAACAA	TCACGCCAAATTTAACCCTC
Chr2	2B5	3.9	CM16	NA	210	TGCCTGTTGTGATTGAGGAG	TTCTTCTTACCTCCGCCAAA
Chr2	2B5	3.9	SSR12573	(AT)34	199	CGAAGATCAAATCGCAAACA	TGCTGGTCCTCGTCTTCTTT	SSR12573				SSR12573	SSR12573
Chr2	2B7	5.9	SSR11952	(GA)18	177	CGAAAGGGAAAGCTGTTCAA	ATCCCATTCTCTCCTTCGGT	SSR11952
Chr2	2B7	5.9	SSR03950	(GTG)8	198	TCGGAGTTGAATATCCAGATTG	TAACTCACCCACCAAAACCC	SSR03950		SSR03950	SSR03950	SSR03950
Chr2	2B10	8.1	SSR06576	(AAAAG)6	192	TGATCATGGGAAGAGAGAGACA	TCAAGAAATGTGATGAATGGAAA	SSR06576	SSR06576
Chr2	2B14	11.1	SSR21090	(GAA)15	220	CTGGAAATGGGGTTGGATTA	TGAATCAGCCGTTTCTGTGA	SSR21090				SSR21090	SSR21090
Chr2	2B17	13.8	SSR29630	(TAT)11	151	TCAATGGTGCCTTTTCCTTT	TTGCTTTAAATTAGCAAATACCACC
Chr2	2B17	13.8	SSR02769	(AG)15	203	TTGGACCAAAGCACAAAACT	GGCCCTTTGTGTTCCTTTTT
Chr2	2B19	16.4	SSR24036	(AT)31	181	AAGCTAAATTTATGAAATGAATGACG	TCATAAGTTAGGATTTGCACTTATTTT
Chr2	2B19	16.4	SSR15110	(TA)17	177	ACGCGATTGAGCCTTCTAAA	TTGAAGATGACGAGCAAAAGA
Chr2	2B19	16.4	SSR03084	(TC)15	200	GACAAGGGATTCATCCGAGA	CAGACCCTGAAGCGGATAAA
Chr2	2B19	16.4	SSR17631	(TA)29	204	TTGATTCCAATTTCATTACTTTTCA	TTCCCTAAGTAGTGACGGATTTTT
Chr2	2B19	16.4	SSR03610	(CTTT)7	141	GGGGAAATACGTGAAAGAGG	GGTCAAATGTCAAAGAGCGG	SSR03610				SSR03610	SSR03610
Chr2	2B19	16.4	SSR00684	(TCTCT)6	169	AAGGCCAAAAGACTATGCGA	CATCCCTTGCATCTCCACTT
Chr2	2B22	20.4	SSR03070	(TTC)9	140	GCTAACACTACCCGCTGCTT	AACAGAAAGAGAATCGGGGG
Chr2	2B22	20.4	SSR16226	(TCTT)7	164	TTAAAATTCCCAACGGAAACC	TGATGGGAGAAAGGTAAACAAGA	SSR16226
Chr2	2B23	21.6	SSR28378	(AT)17	150	CGCCCCTCCACTATTTTCTT	TGAAATGGGTTAATATTAGTTTACGTC
Chr2	2B24	22.5	SSR00204	(TA)15	147	AACCCTATTTGCACGCATTC	GAGAAACAGCTGGAATTGGG	SSR00204		SSR00204
Chr2	2B24	22.5	SSR12124	(TA)18	174	ACCTAAGGTTAAGGCGTGATAA	TGGTTGTTGATGTGACTTAGCC
Chr2	2B24	22.5	SSR13504	(TCT)14	162	CATCCCTTTTCCCTTCTTCTTT	TCCATGTGGAAGAATAACCCA
Chr2	2B28	26.9	SSR16621	(AT)18	157	CAAAATTTGAAGACTAAATTGGCT	TGCTTTGATTTCATTTGCCA
Chr2	2B28	26.9	SSR00289	(TCTTT)6	157	AGGACGAGGCTAATGGGAGT	TTACAAGTCCCCCTCAAACG
Chr2	2B29	27.6	SSR18937	(TA)19	150	TTACTCCAAAGATGCTGGGC	CATTTGACCGAATCTTGACTTT
Chr2	2B30	28.6	SSR13532	(AT)23	218	AAACCCAAGAATTGTAAACCCA	TGATCCATTTCTATTCCTAACATTGA
Chr2	2B30	28.6	SSR00387	(TA)28	163	TGACTTCCGACTTATGTGGATT	CTTTCTATGGCACGCATTCA
Chr2	2B35	33.6	SSR03593	(ATT)8	210	GATGATCAAATTTACAATCTTGCC	GGCAGCCTAATTAGAATAACTCAGA	SSR03593	SSR03593	SSR03593	SSR03593
Chr2	2B35	33.6	SSR13150	(AT)36	194	TGTTTTGAAAATTTTGGTGTGA	TTTCGGAATGAAAATCGTTAAA
Chr2	2B35	33.6	SSR22083	(TATATC)6(TA)10	165	TTATGCAACCATTGGAGAAGG	TGATTTGTTGTCTGTGCCAA
Chr2	2B37	36	SSR23832	(CTT)13	133	TGAAACAATCACCATCATCTCA	AAGTGGGAAGCTTTGGAGGT					SSR23832
Chr2	2B37	36	SSR23220	(AGAAGG)13	195	GTTTGCATGAAAATGGGGAT	CATCATCTTCTTGGTGGTTCC	SSR23220		SSR23220		SSR23220	SSR23220
Chr2	2B39	37.5	SSR22558	(TA)23	170	TCAACTTATCCCTCTTTCTATTTTCC	GGCAATCATTACCAAAAACCA
Chr2	2B42	39.8	SSR21570	(AT)23	174	ATGTGAAGAAGCAGATGAAAATTA	TTTGTGAAGGTGCATTTTATCG
Chr2	2B43	41.1	SSR23420	(GAAA)11	212	GAAGGGATGGTAGATGAAGGG	CTTCTCCCCTTTCTTGGCTT		SSR23420
Chr2	2B44	41.8	SSR04869	(TC)27	202	CCAACACCACCCTTCGTTTA	CGGAACCGTTCGTCTTCTT	SSR04869
Chr2	2B45	42.9	SSR22338	(AGA)16	159	GGTGGATGAAGAGGGGAAAT	TACTCCTTCCTTCGCCCTTT
Chr2	2B45	42.9	SSR01374	(AAT)9	220	GGGAGATTCTCAAAATGGATGA	TTGCGTGTAAGGAACGTCAC	SSR01374	SSR01374
Chr2	2B45	42.9	SSR10849	(AT)18	174	TCGATCTGGTTTACTGTAGATATGC	GAAGAATTTGAAAAGATAAAAACACA
Chr2	2B47	44.9	SSR13105	(AAT)12	194	AAAAGGGAGGTTAGGGGGTT	TCCATTGGTAATAGCTGGGTTT	SSR13105	SSR13105
Chr2	2B47	44.9	SSR20248	(CTT)16	197	TCCTCAAACGTCTCTCTCCC	GATAGCATGCGGTGTCCTCT	SSR20248				SSR20248
Chr2	2B47	44.9	SSR00378	(AT)15	156	TCCCTAAAATTTCGACAACCC	TTAGTATGGCTTGAACACCCA
Chr2	2B49	46.2	SSR00030	(TA)23	193	TGAAATTGCTTACCCTTTGACC	CCATGTTTTGTAGGGATCGAG	SSR00030
Chr2	2B49	46.2	SSR21486	(TA)20	142	GAAATCTGAAATATCAAGTGGAATTGT	TTTAAAAGGCAAACGGCAAC	SSR21486
Chr2	2B49	46.2	SSR04870	(CT)20	140	TACATGCCCCCTTGAAGAAG	TTCTTGGAGGATTTGCAGAAA	SSR04870
Chr2	2B51	48.4	SSR24696	(AT)22	152	TCAAGTCAAGAGCTTGATGACAA	CAACAGTTTAGTTGGAAAGTGACAA	SSR24696	SSR24696
Chr2	2B51	48.4	SSR02712	(CTT)8	142	ATGGAGGCGTTGAGTCGTAG	GGAAAAATGGGGGTTCTCTT
Chr2	2B56	52.8	SSR20268	(AT)26	144	GCAGGATATATTTCGAAAACTGAAA	AAGTGAATTGCTAACAAGAAACG
Chr2	2B60	57.5	SSR22203	(GAA)14	213	GGTGAGCAAGGGTTTTCTTG	AAGGCGTTCCGATGATTTTT	SSR22203	SSR22203
Chr2	2B60	57.5	SSR04219	(AT)17	218	GAGACATTGTGGGCATTTGA	CTCATTTTCATCCAAAGGGC	SSR04219	SSR04219
Chr2	2B60	57.5	SSR02539	(AT)14	163	AAAAATGATCAGCTCGATGAAA	GCAAGCGCTTTCCAATCTAT	SSR02539	SSR02539
Chr2	2B60	57.5	SSR22259	(TCT)13	161	ACTCATCGCTGGCATCTTCT	TTTTGATTCCTCCATTTTCCA			SSR22259	SSR22259	SSR22259
Chr2	2B60	57.5	SSR03758	(GAA)8	212	TTCCAAATGAAACGTGGACA	CTTGCCTTCTGCAATTTTCC	SSR03758		SSR03758		SSR03758
Chr2	2B60	57.5	CSWCT02B	NA	200	TTCTGCATACCCTCTCCT	CACACTTCCAGATGGTTG			CSWCT02B
Chr2	2B60	57.5	CMTC160a+b	NA	215	GTCTCTCTCCCTTATCTTCCA	GATGGTGCCTTAGTTGTTCCG			CMTC160a+b	CMTC160a+b
Chr2	2B61	58.2	SSR22832	(AT)21	209	TTTGGACTAGCTACGGAACAG	CATCTCAATTTGGAACCTCCAT
Chr2	2B61	58.2	SSR11512	(TGTA)8	217	CCAAAAATCTTGCATTTTTAGATCA	GGGTAATTCCCCATTGGTCA	SSR11512
Chr2	2B61	58.2	SSR21440	(TA)24	217	TTGTATCAAATTGTGCCTTAAAAGTT	TGCATGCTTATCTCCTTTTCA
Chr2	2B61	58.2	SSR12347	(AT)29	217	TTCGAATTGGATTGGGTCTC	GCAATCGGTTGACTTTCCTT
Chr2	2B61	58.2	SSR07108	(GA)19	210	TAAGCAATTCCAGGAGAGGG	GTTCTTTGATGGGTGCCTGT
Chr2	2B61	58.2	SSR11596	(TA)18	150	TCACATAGGCTTGCTCCAAA	TCAAACACCGCGAAAGAGAT	SSR11596
Chr2	2B62	59.3	SSR10518	(ATTA)5(A)30	211	TCTAATTCGCTCCGGATGAT	TTGCAGCGAACAATCCTGTA	SSR10518		SSR10518	SSR10518	SSR10518
Chr2	2B63	60.8	SSR00991	(TTG)8	188	TCCCGTTTGATTTCACTGCT	CCTGAATCAGCAACAGACGA	SSR00991		SSR00991
Chr2	2B63	60.8	SSR01286	(TA)18	154	CCGAAAACCATTGTTCAAGC	TTTAGCTTAGTTTCCAAGCACTGA	SSR01286
Chr2	2B63	60.8	SSR15172	(CTCTTT)7	168	GGTGTGGGTTATTTTGGCAC	GAAGAAATCAAAGAGGGGGC	SSR15172
Chr2	2B63	60.8	SSR10522	(CT)26	201	TTCCTTTTGTTTTTGGTATGGG	ATGTCTGCTTTGCTGGCTTT	SSR10522	SSR10522
Chr2	2B63	60.8	SSR17814	(TTA)11	201	TGTTGCTTACCCAAAAAGGG	TTGGCATTATGTGATGATTTGA
Chr2	2B63	60.8	SSR13818	(TA)32	189	TTGTTAGTTCATTTGAGGTGTCAAG	TCCATATTAACTCTCTCAGGCTAACA
Chr2	2B63	60.8	SSR12083	(TA)18	165	GAATTGGCCCATCCTTCATT	GCCATTCCAAAAACTTTTCAAC	SSR12083	SSR12083
Chr2	2B63	60.8	SSR05865	(GTA)10	217	AGCCAAGACAATTCACAGCC	TTTCCTATCGGGTCTTCGTG	SSR05865		SSR05865	SSR05865	SSR05865	SSR05865
Chr2	2B63	60.8	CMBR83	NA	138	CGGACAAATCCCTCTCTGAA	GAACAAGCAGCCAAAGACG
Chr2	2B63	60.8	SSR16941	(AAG)11	187	ATCGGTGGTAGTGGTTACGC	GTGGGGTCCAGAGTTGAAAA	SSR16941
Chr2	2B63	60.8	SSR22227	(TACTT)6	220	ACGTGAGAGACACCCCTCC	TATCCCATGGGTATGGTGTG
Chr2	2B63	60.8	SSR02634	(TA)17	197	GGGTTTGTGACACGTTTCCT	GGCAAAGGCAACAAGTTTCT
Chr2	2B63	60.8	SSR15312	(TA)18	201	CCCGCTTCTTCTTCCTTCTT	ACTTCTCCGGGAAAATCCAC
Chr2	2B66	61.5	SSR23732	(AAGAG)6	147	CCACCTCACATCTATGGGCT	GATAAGACCACATGGTGGCA
Chr2	2B66	61.5	SSR05492	(AG)15	132	GCAACCATTCTTTACTGTGCC	AGGGCATTTCAAGACAAACC	SSR05492	SSR05492	SSR05492	SSR05492
Chr2	2B69	62.9	SSR13275	(AC)18	197	CACCTTGTTTCGCACGAGTA	GGAAAGGGACCACAAATTCA
Chr2	2B70	64.1	SSR20932	(AG)17	182	TGAAACCAAAGTCCCACTCC	TCGACCTCTCTCTCACACACA			SSR20932
Chr2	2B71	66.3	SSR12810	(ATT)13	177	TTCCCACAAAACAAATCTTGG	TTTTGGAGAGAAAAGGTTGGA	SSR12810	SSR12810	SSR12810		SSR12810	SSR12810
Chr2	2B71	66.3	SSR07278	(CTT)11	199	ATCGCCATGGATTTCATCTC	CCACTCTTCGAGTACCGCTC	SSR07278
Chr2	2B71	66.3	SSR04035	(TC)14	162	TCCGCTTCGAGTACGCAT	ACAAGAATGCTGGAGATGGC	SSR04035	SSR04035	SSR04035		SSR04035
Chr2	2B71	66.3	SSR11468	(TTC)8(TTA)7	215	CCGTTTCACCGCTCATTTTA	TCACAAGTGGCCAAAACAAA
Chr2	2B77	70	SSR10064	(AGA)13	155	AGCAAGAAGGGGAGAGGAAG	ATTCATAGCAACCCCACCAC			SSR10064	SSR10064	SSR10064	SSR10064
Chr2	2B79	72.2	SSR16135	(AT)17	169	GCTAAGTTATTGTTGACCTCAACTTCT	CGTGTGAAATTCAACCTATTCTCTT
Chr2	2B80	73	SSR11909	(ATT)18	209	AATAATACCAGTGGCCCCATC	AAAGCTCCCTCCTCCCCTAC	SSR11909	SSR11909
Chr2	2B80	73	SSR22653	(AG)20	197	TGAATTTCTTTGGTGGATTCAA	ACCTCCCATGGCAATCTACA
Chr2	2B81	74	SSR16916	(AT)25	179	AGCATGATGAGGATCCCTTG	CCGAACTGCACAAAGTATGG	SSR16916		SSR16916		SSR16916
Chr2	2B81	74	SSR20045	(AT)31	217	TGCACATGTGTAAGGCTTTG	AGGGTGGAGGAATACATTGAA			SSR20045	SSR20045	SSR20045	SSR20045
Chr2	2B81	74	SSR06722	(AT)18	197	TCTCGTTTATGTGGATTAGTCGAG	TATGTTCACCCAATGCTCCA	SSR06722
Chr2	2B83	75.5	SSR21502	(AT)30	190	CGGGTCAATTCCATATATTACAAA	AAAAGGGTAATCGTTAGAAACAGAA	SSR21502
Chr2	2B84	76.4	SSR05743	(AG)24	168	TGAGCTTCCAAGTACACCACA	CACATGGTCTGGTATGGATGA	SSR05743
Chr2	2B84	76.4	SSR06913	(AT)13	160	TCAAGGTCTCTTATGGGTTGC	TTTCCTGCACATTCCTTTCC
Chr2	2B84	76.4	SSR13131	(GAA)13	209	AAAGCAGAGTATGGCATGGG	AAAAGCCAAAGAACCCAACA	SSR13131	SSR13131			SSR13131
Chr2	2B84	76.4	SSR00009	(TA)12	152	ATGTTGACGGATTGCAAGTG	GAAAAACAATGTGAAAGGGAAAA	SSR00009
Chr2	2B85	78	SSR06678	(ATA)10	145	CCTGACACGTAGCCTCTCATT	TGTTCGTTTTACGTATAGTGGATGA
Chr2	2B85	78	SSR16183	(AT)21	153	GGAGAAATTTGATGGTGTAGCC	TTGCAAATCTCTAATACTTTGCCTT	SSR16183	SSR16183
Chr2	2B86	78.6	SSR29622	(TTA)11	197	TGACGTCGTAAGGGGTTTGT	ATGGCGTCCATTATCTCCTG
Chr2	2B86	78.6	SSR00507	(GAAGCA)6	218	CACCGAGAACGAAAGAAGGA	TCTAAGGTGGGAGGGAAACC	SSR00507		SSR00507		SSR00507
Chr2	2B86	78.6	SSR10874	(TA)21	220	CTGGTTATAAATTCTGATGGTGATT	ATGCTGCCATGTTACTCGTG	SSR10874
Chr2	2B86	78.6	SSR17108	(AT)17	154	TTTCAAACCTTCTTTTAAAATGGC	TGGATGCACTCAACTGAAAA
Chr2	2B87	78.9	SSR21734	(AG)27	169	TCCCTCAACGATTCGAGTTT	AAAAGCAAGAAGCAACCCAA
Chr2	2B88	80.6	SSR15873	(AGA)13	148	GCCAAAAATCCGAGAACAGA	TCCTGGGATTTTGATTTGCT			SSR15873		SSR15873
Chr2	2B89	81	SSR12227	(TGTTTT)7	176	GGCATCGGTGAGTACCAACT	TTTCTCCTCCTTGGCCATAA	SSR12227	SSR12227			SSR12227
Chr2	2B90	82.2	SSR22093	(TTTC)7	180	GTGGGAATGGAGTTTTTGGA	TCAAGTGGTTCAAAAGAAAGAAGA	SSR22093
Chr2	2B92	83.8	SSR21655	(TC)13(A)20	161	CGATTGAAATTAGATTTTTCCCC	TTTTCGGGAACCAAGTTTCA
Chr2	2B92	83.8	SSR11908	(AT)27	203	TTTCCAATTGATATCTTCTGCATT	TTTAAAACACGTCGCTAATCTATCA
Chr2	2B92	83.8	SSR18261	(TAA)11	170	AAAATGGTGCTATGTTTGCAACT	CCCTAACTCTCCTGGGCTTC			SSR18261		SSR18261	SSR18261
Chr2	2B92	83.8	SSR05420	(CTT)9	156	CACAACACGACACCCATCTC	CACCCACCAAAATAGAGGGA			SSR05420
Chr2	2B92	83.8	SSR19851	(CTT)14	172	CAACCCGGTTTGCTGTTAAA	TGGTGGTACTTGTGGGTTCC	SSR19851	SSR19851
Chr2	2B92	83.8	SSR01385	(CTT)10	192	TCCATCCCAGATTTTGCTTC	TAAATACCCGCCTCGAACAC
Chr2	2B92	83.8	SSR01253	(ATC)8	219	CGCTGGATTTGTTTGTGAAAT	AATGTCGGGGAGTGTCACAT	SSR01253	SSR01253	SSR01253		SSR01253
Chr2	2B93	85.2	SSR18362	(AAT)7(A)27	203	CAAGTGGACAAATATGAGCCAA	TTCGTTTCGCAGAGTGATTG	SSR18362	SSR18362
Chr2	2B96	87.6	SSR21276	(AGAGGG)7	148	TCGATGATAAATCCATCACATTTT	CGCTCTTGCCTATCTTGCTT
Chr2	2B99	90.9	SSR12730	(TC)29	136	CGGTTTTTGAATTGTCTTCCC	ATCCCGACAGTCTCTGAAGG	SSR12730	SSR12730
Chr2	2B101	92.2	SSR21663	(ATT)13	161	ATCCCCATAATCCCATTTCC	AGCATTATGAATGGAGGGCA	SSR21663		SSR21663	SSR21663	SSR21663
Chr2	2B104	94.3	SSR30665	(TCT)16	165	AATTCCTGCTAAACCACCCC	GGTTTGTTGAAGCCGAAAAA	SSR30665	SSR30665			SSR30665
Chr2	2B105	95.1	SSR16028	(CT)14(TA)14	203	TTACCTTCCCCACCCTAACC	TGACTTTTTGGGGAAACCCT	SSR16028	SSR16028
Chr2	2B105	95.1	SSR16462	(AT)18	190	TCACCTTCATGATTTTGCCA	GTCTTCAACGCAACCCAAGT
Chr2	2B105	95.1	SSR13754	(TA)17	156	TCCAAACTAAAGATGAGTTAAACGG	GCTAACAAAAATCCACTACACACAA
Chr2	2B105	95.1	SSR23370	(TA)17	206	TTCGGAAATGGGAGAAAATG	TTATCGAACAAGAAACGTGGG	SSR23370	SSR23370
Chr2	2B105	95.1	SSR03606	(TA)31	200	TGGACGAGACCTATCAAGGAA	TTTTGGATGGACCTTACCCA	SSR03606
Chr2	2B111	97.7	SSR13783	(AT)39	172	TCATCATAATAAATTAACCTCGCC	TTTAATAACTACTTGTCATATTCGCAA					SSR13783	SSR13783
Chr2	2B113	100.2	SSR12682	(AT)18	192	ATCCAACCCAATCCAAATCA	GTTGTGAGCTTAAGGGCGAG	SSR12682	SSR12682
Chr3	3B1	0	SSR03049	(TA)13	137	AGAGAAGAGTGCAACCAATGC	TGTACGATCTTGTGGCTAGAGAA
Chr3	3B4	2.2	SSR16301	(AAAAG)5(AAG)8	207	TTCTCCCTAAAAAGAACCCAA	TTCATGGTGGGAGAGATTGA	SSR16301	SSR16301	SSR16301	SSR16301
Chr3	3B4	2.2	SSR10188	(TTCTT)7	189	GGTCCTTTTGCAGTGAGCTT	GCAAACATGTCAACTGTCCG	SSR10188		SSR10188	SSR10188
Chr3	3B4	2.2	SSR15452	(AG)17	172	CGCAAGCAAAAGAAAAGCAT	TTGGGTTCGTGCTCTGTAAG	SSR15452				SSR15452	SSR15452
Chr3	3B4	2.2	SSR17583	(GA)19	145	GTTGATAAAAGAAGCCGCCA	TCTAAGCCGCCCTTAAAACA	SSR17583		SSR17583		SSR17583	SSR17583
Chr3	3B4	2.2	SSR01738	(GAA)9	149	AATCAAATAGGGGGATTGGG	TGAACCACACGACGTTGAAT	SSR01738
Chr3	3B4	2.2	SSR17037	(AGAAAA)6	149	TGCTTCACAGAGATTGCGAG	CACCACCCTTTGTCTGTCTG	SSR17037		SSR17037		SSR17037	SSR17037
Chr3	3B4	2.2	SSR14159	(AAG)12	212	TCATGAGAAAAAGAAAGGGCA	TGGAACCAAATGCAAACAAA
Chr3	3B4	2.2	SSR22215	(TCT)15	202	GCTCATGCTCGAACCTCTCT	CCAAATTGGCAAACATGAGA
Chr3	3B4	2.2	SSR02048	(TTA)9	134	TAGATAGATGGGGGCCATTG	AGGGAGGCACAAATTTGACA
Chr3	3B4	2.2	SSR21055	(TA)20	133	CATCCTCATCCACCCAATCT	TCCAAACAAGTCTGACAAGGAA	SSR21055
Chr3	3B4	2.2	SSR14841	(TTTC)9	215	AACAGATCTTGTTTGCATGGG	TGGACCCAAGAGTTCCTCAC
Chr3	3B4	2.2	SSR01745	(CAT)9	168	TCTGCCCTACACAAACACTGA	TTTTGTTGGGGGATGAAAAG
Chr3	3B4	2.2	SSR00311	(TA)13	200	TGAGGCAGAATCGAGAGTAGG	TGCAAAACTTCTTCTCGAATACA
Chr3	3B4	2.2	SSR00670	(GAA)8	156	TCTCAAACCAAGAATTGGGG	TCCATGGAAGCAGATCTTAAAAA	SSR00670	SSR00670	SSR00670	SSR00670
Chr3	3B4	2.2	SSR18761	(AAAG)7	171	TTTCCGACCCGTTTAGAAGA	CTCATCGCAAAATGCAAAAA	SSR18761
Chr3	3B4	2.2	SSR12763	(TCT)16	209	AAACCCTTCCAATCTTTTCCA	AGACAAATCTGGTTGAGCTGG			SSR12763	SSR12763
Chr3	3B4	2.2	SSR16837	(TA)28	191	CAAATGGTACGGTTTCGGAC	TGCAAGCCAACCCAACTTAT	SSR16837	SSR16837
Chr3	3B8	5.3	SSR05737	(CT)17	185	TTGCCTTCGTAAGCAAAAA	GAAGTAAATGGGTTGGACGC	SSR05737	SSR05737	SSR05737	SSR05737
Chr3	3B11	7.1	SSR28074	(GA)35	212	CCCTAGATTGGCTGATCCTG	TCCCGAAATCTGTTCTACCG					SSR28074	SSR28074
Chr3	3B11	7.1	SSR02451	(TCTCCC)6	154	TCACCTCCTTCCTCACATCC	GTTCTAGAGGGAGTTCCGGG	SSR02451		SSR02451		SSR02451	SSR02451
Chr3	3B11	7.1	SSR01609	(AT)12	220	TGGATGCATTCCAAACTTCA	TGCAAGCAGTGTTCGATGTT	SSR01609
Chr3	3B11	7.1	SSR05312	(GAAGAT)7	219	GCCATGGAAAAGGTTTGAGT	TCAATTATGCCCCTTATCCC	SSR05312	SSR05312
Chr3	3B11	7.1	SSR07782	(GAA)8	203	GGGTTCGAGAAGTTGGTTGA	AAAGCTCTGCATCCACCATT	SSR07782	SSR07782	SSR07782		SSR07782
Chr3	3B13	8.5	SSR20710	(TTTATT)6	175	TAGAAGAAGCATCGGCAGGT	GAACTGGGGGTTTACCAGAA	SSR20710
Chr3	3B13	8.5	SSR10186	(AT)19	188	TACGTCGTTTTCCCCTTTTG	CCCTTTTCTTCCACGGTACA	SSR10186
Chr3	3B13	8.5	SSR20251	(CT)13(AT)14	185	ATTTGACCTCCCTCTCTCCC	TCATTGCTCAAACCTTTTCG
Chr3	3B13	8.5	SSR19511	(GAAA)8	133	TGGCGTTGCTAATTGATTGA	ACCCGATTCGTAAGATCGTC	SSR19511	SSR19511	SSR19511		SSR19511	SSR19511
Chr3	3B13	8.5	SSR15419	(CTTCCA)8	213	ATGGCAAAGCCAAAAAGATG	TGTTGCAAATATTGCACCTTC	SSR15419	SSR15419
Chr3	3B14	9.5	SSR15519	(TC)17	131	GCCTCTCCTTTCACTGTTCCT	CACAAATGGTTAGGCCAGGT
Chr3	3B14	9.5	SSR22158	(TA)30	187	TTGAAACTTGTGGCTACCCC	ATCAACTCTGAGACATAATGGATTT
Chr3	3B16	11.1	SSR16133	(CT)17	200	CTCCAAATCCTTGCATCCAT	TGTTGAGGCAACTGCATAGG
Chr3	3B18	12.3	SSR14097	(TTTTTC)7	195	AAGGGGTCCTATCAATTGGC	TTCTTTTACCCTAAATCCTAAGGGA	SSR14097
Chr3	3B18	12.3	SSR16057	(TA)25	163	ACAGATTCGTTATTTTAAACAATTTTC	CGCGTTGACAAGAGTTTTATTG			SSR16057	SSR16057	SSR16057
Chr3	3B18	12.3	SSR23440	(TTTTAT)6	197	TGAATACTCCCATTCCCTCA	CATGAAGGCAACAAGGAAAAA	SSR23440
Chr3	3B19	13.2	SSR12383	(TA)27	214	AACCATGGCTTAACGAGCAT	TGCGAACTTTTTCCGTTTTC
Chr3	3B19	13.2	SSR19339	(AT)28	217	CCATTTCACTTTCTTCACCG	CATCTTCTCGCTATGCGGAC
Chr3	3B19	13.2	SSR19493	(GAAGG)7	219	AAGAGGCCAGAGATGGATGA	GCCAAAAATAGGCCCAAAGT	SSR19493	SSR19493
Chr3	3B19	13.2	SSR01981	(AT)16	142	GTTTGGACGACTGTGTGGTG	GGGAGCATCTCCTCTTAGATATG	SSR01981
Chr3	3B19	13.2	SSR05355	(AT)30	155	TTCCAACCCTAACACCCAAC	GCAGTGGAAGAATTAAGAACCAA	SSR05355
Chr3	3B22	15.5	SSR19430	(AAG)11	190	TATGGCGAAGAAGCTTTGCT	AGGGGGATCTTGCCTCTAAA	SSR19430	SSR19430
Chr3	3B24	17.3	SSR06712	(TC)13	166	GCACAATTGGTTATTGAAGCG	CAAAATGCATGTGTTGAGCA	SSR06712	SSR06712	SSR06712	SSR06712	SSR06712	SSR06712
Chr3	3B24	17.3	SSR04908	(CTTTT)7	131	AACGTGCTTGTTGCATGTGT	CCTCCTGATGGCCAATAAAA
Chr3	3B24	17.3	SSR23656	(CTAATC)6	217	CCAGAAGACAATTCCTCTGTTT	TGGTTAAATCCTTGATTGATTGG
Chr3	3B27	19.6	SSR14725	(AT)23	157	AAATTGAGGGAGCCAAAATG	TTTATTGATACGATCAAAAGTGAAA
Chr3	3B27	19.6	SSR20863	(AAT)19	218	CGAATTGTGGAGTGGTCCTT	GCACAGTGCCCTACGTCTTT	SSR20863		SSR20863		SSR20863
Chr3	3B27	19.6	SSR07225	(AT)16	197	TCCACGTCTTTTGTCTGGTG	TGACAAGCGAATTTATGAATAACAA
Chr3	3B27	19.6	SSR01573	(AG)16	168	CGTTAGGCCAAACAAAATTGA	TGCAAACGTTTCTCTAGGCA	SSR01573	SSR01573	SSR01573
Chr3	3B27	19.6	SSR05891	(AATA)5(TA)14	213	GTTTGGGTATAGGGAGACCG	TGAGATGTCGAGAACTCCATACA	SSR05891
Chr3	3B27	19.6	SSR15029	(TGTA)8	217	CCTGCTTCCCGTTCAAATTA	TTGTTTCTCAGTCAAATAGCTTCG
Chr3	3B27	19.6	SSR23785	(ATT)14	218	TGGAATTGTCGCATCCTTAG	TGTCAAAGTCAACCACCATCA	SSR23785
Chr3	3B27	19.6	SSR18640	(GA)18	210	GGCGTTGGGTTAAGCATTTA	CGTGGGTTTTTACCGTCATT
Chr3	3B30	23	SSR23627	(TC)20	162	TCCCCCAACAAACTTCATCT	ATAAGGGGAATGTAAGGGGG
Chr3	3B30	23	SSR05830	(GGAACG)6	163	TTTCGTTGTGCTCAGTGGAG	ACACCTTTCTTTCACCCCCT	SSR05830	SSR05830	SSR05830
Chr3	3B30	23	SSR31430	(AT)18	174	CAAACCCAGTCTCGTTTTCC	ATTTTGTGCCCACGATGAGT
Chr3	3B33	25.8	SSR03409	(TA)18	196	AAGACGTGACAACCAACTGAA	TGACTGGGACAATTGTAGACTCC	SSR03409	SSR03409
Chr3	3B33	25.8	SSR16264	(AT)22	199	GGGATCGTTTTGTACTCCACA	TTAGCAAGGGCTTTGGAAAA	SSR16264	SSR16264
Chr3	3B37	29.1	SSR32126	(TA)21	137	ATCCTAGAATGCACGAACGG	AAGGTTGAAAGTATAACAAAACAATG	SSR32126
Chr3	3B37	29.1	SSR04230	(AT)17	175	CCGTACGATCCTTCCACATT	CAAGGAGGACCCATCATTGT			SSR04230	SSR04230	SSR04230	SSR04230
Chr3	3B39	31	SSR22514	(AT)19	220	TGGATAATGATTTGTGGGTGAG	TCCCTGGATGAATCATATTGAA	SSR22514
Chr3	3B40	31.7	SSR13312	(AG)18	199	TGGGAAATTAGAGGAGGAGG	TTTTTCCTCCTTTCGTTCCTT	SSR13312
Chr3	3B40	31.7	SSR03918	(CTTTGC)7	143	TGAGGGTGAGACAACAAATCA	TGTGTTTGACAAAGGAAAGGAA
Chr3	3B42	33	SSR18541	(A)27(AG)20	211	AGAGCAATTGGAAGGATCAAA	CGGATTTTGTGGATATGGCT			SSR18541		SSR18541
Chr3	3B48	37	SSR19551	(TA)28	172	TGAAGGTCCTAAAAGCAAGATGA	GCTATTTGAAGTTTTTGGTTCAA
Chr3	3B51	39	SSR04922	(TC)13	194	TCCCCATGATTTGAAGCTCT	TGAAGACATTGGGAAGTGGTT	SSR04922		SSR04922		SSR04922	SSR04922
Chr3	3B51	39	SSR22273	(TA)19	164	AGAACAAGAACCAGCACCGT	ACCAACCAATCAACCAGAGC	SSR22273	SSR22273
Chr3	3B53	40.7	SSR13274	(TTC)12	174	TCCACTCAAACTTTCTCCCC	CAACATTGGATGAGCTTTGC
Chr3	3B53	40.7	SSR13466	(TCTT)8	175	AACCCCACCAATCCAGTACA	TGCGATTCCATGGGTTTAAT					SSR13466	SSR13466
Chr3	3B53	40.7	SSR13998	(GA)21	176	TTGGTGGAATTGGAACAACA	AAGGGGAGTGATGTGTCTGG	SSR13998	SSR13998
Chr3	3B53	40.7	SSR04635	(AAT)8	160	TTCGGTTTTACACTTTACGGG	TTTTTGGTTTGCGGAATAAA	SSR04635		SSR04635	SSR04635	SSR04635
Chr3	3B53	40.7	SSR02051	(TA)13	156	CAGGTCATCTTCTCTTTGACTATACTT	TGCTTTTATCCCCACTTTTCTT	SSR02051
Chr3	3B56	42.1	SSR23231	(CCTCTC)6	218	AATGTTGGTGAGTGGGGTTT	AGCCACTTTCTTCCCCCATA
Chr3	3B58	43.9	SSR07706	(TTC)8	196	AACAGAAGTAACCCACCCCC	TCTGGGTTTGGAGAATCGTC	SSR07706		SSR07706
Chr3	3B60	45.4	SSR07220	(ATA)12	201	CCATTGTCTCTTCCTTCGAAAA	CATCTGTTGTGGAGGCATTG
Chr3	3B63	47	SSR23515	(GAAA)7	207	GAGGAGAGGGTTTGGTGAGA	GGTGGGGAAAGAGCTTTAGG
Chr3	3B63	47	SSR13262	(AT)17	209	CAAAAATAAACAAATGAAAACATCG	CACTCTTTCTCCCCCATCAA
Chr3	3B65	48.7	CSCT335	NA	120	CCTTCACTTCCATCTTCATC	CGGTCCTTCATTTCATAGAC
Chr3	3B65	48.7	SSR11633	(GAA)13	220	AATGAGATAACATATGGATTTGTATGA	CACCGAACTGAAGTGTGCAG	SSR11633
Chr3	3B66	49.4	CSWGATT01B	NA	181	TATCAGACGATCTCCATCCAGCAG	CAGAATTGCTTGTTGCTGATGACT
Chr3	3B66	49.4	SSR06650	(TAT)8	182	GCCCCCATGTTGTTGTTATC	CAAAGCAAAGCAGCAAAGAA	SSR06650		SSR06650		SSR06650	SSR06650
Chr3	3B66	49.4	SSR17751	(TTTCCT)7	220	TCCAACGGAAAATTACAAGGA	TCAATTGTTGGATTCATGTCAA			SSR17751	SSR17751	SSR17751	SSR17751
Chr3	3B66	49.4	CSWGATT01C	NA	377	ATTCAAGCAGTTTCTTTGAAAAGA	CAGAATTGCTTGTTGCTGATGACT
Chr3	3B66	49.4	SSR00299	(TCC)8	220	TGGTCGTTAACTCTCGTCCC	GGGAACAAGGAAGAAGGAGG	SSR00299	SSR00299
Chr3	3B68	51.1	SSR20958	(TCTT)7	192	TTTGGAAACTCATTCTTGTTAATTTC	GCAACGAAAATAAGTTAAAATACGG
Chr3	3B69	52.7	SSR00472	(TA)13	186	TGGGACGACGATTATGATGA	AACCACAGCACACCAGTTCA
Chr3	3B71	54	SSR26501	(AAAAAG)10	210	CACCTAGAGTTTTTGTTTTCCCA	TGCTTCAATTGGCTCCTTTT	SSR26501
Chr3	3B71	54	SSR06210	(AGA)13	181	TTGGAAAAGTCGCCAAACTT	TCCATGTCTGCTTTTGATTCC
Chr3	3B73	55.9	SSR22475	(GAA)15	166	TGGATCAGCAATGCAGAGAA	CCAACCAGACTTTTCCCAGA	SSR22475
Chr3	3B73	55.9	SSR18613	(AT)22	197	CCACATAAAACAGCAAGGCA	TGTTGGTTGGTTGACTAGCATT
Chr3	3B73	55.9	SSR02736	(AAT)8	130	ATGGGTGTGTTAGAAAGATTAGGA	CCAATTGATTTGGATTGGACA	SSR02736		SSR02736	SSR02736	SSR02736
Chr3	3B73	55.9	SSR16056	(CACCCT)6	202	CATCACGACCCTCTCCATCT	GGGTTTGATAGTGGAGATTATTCA	SSR16056		SSR16056	SSR16056	SSR16056	SSR16056
Chr3	3B73	55.9	SSR14307	(GA)18	164	ATCGGGTCCTCCGATAAAAG	ATTTGTTGCAGTTTCCCAGG
Chr3	3B73	55.9	SSR15043	(AC)23	143	TGCACAAAGCATGGTGAGTT	TACAGGCTTTTCACAAGGCA
Chr3	3B73	55.9	SSR02132	(TTA)12	220	CAATTGGTATGAGTGAAAGATAAGC	CTCTGGTCCACCCAATCCT					SSR02132	SSR02132
Chr3	3B73	55.9	SSR16680	(TA)22	201	GAACTCGATTTGGAGCTTCG	TCCCCATGTCTATACACACAACA			SSR16680
Chr3	3B74	56.6	SSR20258	(AT)17	176	TTTTGCTGTGTCTGAAATTGTTTT	TTGTTTGAATCGTTAAAAGACCA
Chr3	3B76	58.1	CSWCT12BZ	NA	172	TTCAATCATCATCTCTTCCATTGC	TGAAGCAAAGATAGTATGGAATGG
Chr3	3B76	58.1	CSWCT12AZ	NA	174	GAATTCCCGTCGGCCTTCCGAGCT	ATGCAATGGAAGAGATGATGATTG			CSWCT12A
Chr3	3B76	58.1	SSR14649	(AT)19	220	AAAACACCCAAATTTTAAGCGA	CACCATTAATTAACGATCAACCA	SSR14649	SSR14649
Chr3	3B78	59	SSR12032	(AGA)15	151	GGGGGTTTGAATTGAATGTG	CTCTTCTTTCCCCCTTTGCT	SSR12032	SSR12032	SSR12032		SSR12032
Chr3	3B82	61.6	SSR18345	(TAAA)6(TA)20	167	AAGAATTTTGTGTCATCTTTCCAA	TTTTTCAAATGGTTGTGCTAGAAA
Chr3	3B82	61.6	SSR07505	(TTTTC)5(GA)24	186	GACAGGACCGTTAACCCAAA	CTCCCTCTTTCCCTCACTCC	SSR07505		SSR07505	SSR07505
Chr3	3B83	62.4	SSR04632	(AG)15	159	ACTCCGTTTGGTGGTTTTTG	TCCCAATTCCATAGCAGAGG	SSR04632		SSR04632		SSR04632	SSR04632
Chr3	3B83	62.4	SSR05621	(GAA)10	161	GCACTAGAGGAGTTCAGAAGATTACA	TGTCCCACACAAATCACTGAA	SSR05621
Chr3	3B83	62.4	SSR10357	(TAA)16	172	AAGAAGTATGCGAGGTAAGGGA	GCCAAGAAGTAAGAAGTGGTTGA	SSR10357
Chr3	3B83	62.4	SSR06462	(TA)26	167	TAATTCGGGCTTCTGGAACA	GATTATTCCTCCATTCAGTGCC
Chr3	3B83	62.4	SSR33797	(AGAA)7	196	GACCCATGGGGTTATCAGAA	TCTTGATGGCCGATCTATCC
Chr3	3B83	62.4	SSR22939	(GAAAA)6	203	AAACCCACATGAGAAGAAGTTGA	CAATGGAAAGAAAATGGCAGA
Chr3	3B83	62.4	SSR23676	(CTTT)8	179	TCCACTTTTGTCCTCTCCTCA	CAAAGTAATAGTGTGCTGTGAAAGA
Chr3	3B84	63.8	SSR02008	(ATGT)10	218	TTGTCCTGGAAATTGGTGAA	GGTGGGAAGTTTGTAAATGAGAA			SSR02008	SSR02008
Chr3	3B88	66.2	SSR13286	(AT)18	217	CAACTATCTCGATTGATACAAAATCT	CGTGGGATTCAATAGTTTGCT
Chr3	3B89	67	SSR18428	(AAG)12	151	CCATTCACTTCCTTTCCAGC	TGGTTTCAAGACCACCCTCT	SSR18428		SSR18428		SSR18428
Chr3	3B90	67.8	SSR11699	(TA)23	171	CACGTATCAAATGTATATGAAGGG	TGCAAAACGTGAAAAACAGG
Chr3	3B91	68.2	SSR04857	(AT)15	204	TGTCCGTTTTTAATCATTGCAT	GGAGCATGCTTTCTCTCGTT			SSR04857	SSR04857	SSR04857	SSR04857
Chr3	3B91	68.2	SSR20270	(GAA)15	216	TTGGGATGTAGATGTCCGGT	TCCCCAATCCAACTCCCTAT	SSR20270	SSR20270	SSR20270	SSR20270
Chr3	3B91	68.2	SSR03621	(TA)14	140	CCCAGACACTTTTACACAACCC	TTCACCAACCCGTTTTCTTC	SSR03621				SSR03621	SSR03621
Chr3	3B92	69.7	SSR21012	(GAAAAA)7	181	GATGAGATGAGATGAGGAAAAAGA	GAATTGCGTTGGACTTTGGT			SSR21012		SSR21012
Chr3	3B92	69.7	SSR23574	(AAG)18	217	CAGTTCACAACCACATCTTTGAA	CCGAGCTAACAACCCAATCT
Chr3	3B92	69.7	SSR21054	(AT)18	166	ATCGAACTAGGTGGTGGCAG	TCCACAACTATCCTCATCTTTTCA	SSR21054
Chr3	3B92	69.7	SSR04446	(TC)18	131	CAGTGTGCCAATACCACCAA	AAGTGACAATGGCAGGTCAA
Chr3	3B95	72	SSR01056	(TC)14	139	AAAGGGAAAGGTAAATTGCCA	AGCAGTTCGGATGATATTGGA	SSR01056		SSR01056		SSR01056
Chr3	3B96	72.8	SSR21008	(AG)17	189	TTGTCCACCTTGGATGTGAA	CCCACTTTTCCCTTTAACCC	SSR21008	SSR21008
Chr3	3B97	73.8	SSR17264	(TTTC)9	212	CCCTCCCACCTTCACTATCA	ATTGTCAACAAGAAACAGTGTGA
Chr3	3B97	73.8	SSR16667	(CTT)11	208	TTTGCAGAGGGCAAAGAAAG	TCGGTGGAGGGATTCATAAC			SSR16667
Chr3	3B101	77.1	SSR07057	(TCT)8	197	CCATTTGGGTTCTCACAACA	CCCATTTTCACAGCTCCATT	SSR07057				SSR07057	SSR07057
Chr3	3B101	77.1	SSR07120	(AT)16	220	GATCAAAAGATCCAACTAATAACCA	TCGTCCAAATAGTTGTTCTTACCA
Chr3	3B102	78.2	SSR10697	(AAG)14	168	TTCTTGGGGAACAGAAATGC	TGCCACTGTAGGATGGTCAA
Chr3	3B102	78.2	SSR18141	(GGAT)7	184	ATGTCAATATGTGGGACCCG	TCGTAATAAATGGATGGCCC
Chr3	3B102	78.2	SSR14446	(GA)20	167	TAGACACCCTGAGGACACCC	GGTCGTTTTCCCAAGGAGTT
Chr3	3B102	78.2	SSR20043	(AT)19	210	TCATGACAAAAATAAGTTGTAAGGC	CCGTTGTTCACGTTTAAGCTA	SSR20043
Chr3	3B105	80.2	SSR01647	(TC)13	164	CACCCTCTCACTTGTAGCCC	CGATCAGAAGGGGGAAAAA	SSR01647
Chr3	3B106	81.1	SSR02919	(CTA)8	133	CTTCCGATTGCCTGTGATTT	CTACAAGGTTGCCGCCTTAC	SSR02919		SSR02919
Chr3	3B106	81.1	SSR05757	(TTC)8	218	GGGGGAAAGAACCTGAAAGA	ACCCACATTTCCCCATTTCT	SSR05757	SSR05757	SSR05757		SSR05757	SSR05757
Chr3	3B107	83.3	SSR29389	(AAT)13	133	GTGTGGTCCCCCAATTTTT	CCACCCTCACCCCTCTTT	SSR29389
Chr3	3B107	83.3	SSR23725	(AG)20	163	GACTTGGTGGTGTCCTCGTC	GGATAGAAGCTTCCCTGCGT
Chr3	3B107	83.3	SSR04530	(AAAG)7	177	CCTCTAGACTGAAAAAGAGGGACA	ATTATTTGGGCCTTTGGGAA			SSR04530		SSR04530	SSR04530
Chr3	3B108	84.7	SSR05572	(AT)16	197	GCAAACCATAAGTTTCCCCA	GATCGATATTGCAACGAATTACA
Chr3	3B108	84.7	SSR02856	(AAT)10	208	GGTTGGAGTAAGCCAAATTACA	TGGAGTGTTGACATTGTTTTCA
Chr3	3B108	84.7	SSR13163	(TA)27	206	TTGGTTCTATGATAATTCAAAAGAAGA	CAAAAGAAGACGCATTCAAGG
Chr3	3B108	84.7	SSR18311	(CCA)12	192	GCGGATCAGAGAGGAAACAG	GAAACAAACGTCCTCCTCCA
Chr3	3B108	84.7	SSR03056	(TA)34	220	TTGCCTGTCACATGATCAAAA	TGCCTTCCATGTAAAAGCAC	SSR03056	SSR03056
Chr3	3B109	85.5	SSR13949	(AT)18	146	CCCATCAATCCCAGTTCATC	GTGCTGTTGCCATAAACCCT
Chr3	3B111	86.9	SSR11594	(GAAA)9	163	GGCGAAAGATGAACAGAAGC	CCATGTTTTCGGTTTCCTTC	SSR11594
Chr3	3B111	86.9	SSR05678	(AT)17	215	ATTTGAGGGCATTGGATGAA	TGCACTTCCACCAACTTACTTT
Chr3	3B111	86.9	SSR11397	(TA)26	220	GAGGATGAAATAGTTGTCACTGAA	TGATGCCCAATAAAACCCTT	SSR11397	SSR11397
Chr3	3B111	86.9	SSR20342	(TA)29	190	GCATATCATGGTCTAGAGAAAAATG	AACGTGATCCTTTCTCGTGG
Chr3	3B111	86.9	SSR16238	(AT)18	200	TCCGGATCTCTACCAAATGAA	TCAGAGCATAAAACCAGTGTGT	SSR16238	SSR16238	SSR16238		SSR16238	SSR16238
Chr3	3B112	88.6	SSR21304	(ATTT)7	204	CCTCACCATGGTATTATCAATCG	GAATTCTTCTCGAATGTTTCCAA	SSR21304	SSR21304
Chr3	3B114	90	SSR03777	(TAA)8	209	CAACCTAAAAGTGCCTGGGT	TGCTCCACACCATTCAGGTA					SSR03777
Chr3	3B118	92.4	SSR21454	(AGA)14	212	CCCAACCCAAATGCTTAGAG	TGTGTGTGTGTGTTTGTGGG
Chr3	3B118	92.4	SSR20338	(AAAG)7	171	TGATGATCCCACACGTCAAG	TGGTGAAAGGTGGTGTGAGA	SSR20338		SSR20338		SSR20338	SSR20338
Chr3	3B118	92.4	SSR21456	(AAG)11	212	AAGTGGGAAGGTTTGGAGGT	TTCCTTTTTCCCCCTTCATT
Chr3	3B120	93.5	SSR06011	(AAG)9	200	AGGGTCCAACTCAAACTCAAA	GCCCACCCTTAACATCTTACC	SSR06011
Chr3	3B123	96.6	SSR20733	(TA)17	197	AACCTCTCCATCCCCGATAC	TTCGAATGCTTGGATTTTCA
Chr3	3B123	96.6	SSR15124	(AG)17	198	TCCACCCAATCTTTCCACTC	AGTGCTCTTCACATTTGCCA			SSR15124	SSR15124
Chr3	3B123	96.6	SSR05700	(AAT)8	146	ACGCAATATGTTTGGTGGGT	GGATCGGAGGGTTTTGATTT			SSR05700		SSR05700
Chr3	3B123	96.6	SSR22874	(TGA)12	208	CAACCCCCAAGCTCTGATAA	ATTGGAGAGTGCTATTGGGG	SSR22874	SSR22874	SSR22874		SSR22874
Chr3	3B127	98.6	SSR15786	(AG)23	212	GCAAGAAACATCTAGGGCCA	CAACATCGGATTATGAGGCA	SSR15786	SSR15786
Chr3	3B128	99.8	SSR04628	(AT)26	191	CCAACTTTTCGTAATGATTGAGAG	GTGAGCGTCAGAGCAATTCA	SSR04628
Chr3	3B128	99.8	SSR23177	(TCTTTC)6	218	TGGATGAATGATGCCACAGT	CAAAAGCCTGTCTTGGTAAAAA	SSR23177		SSR23177		SSR23177	SSR23177
Chr3	3B128	99.8	SSR13115	(TGC)12	179	ATTGCTGTTGTTGGTGGTGA	TTTCCCTGGAGGAGGAAACT	SSR13115	SSR13115	SSR13115		SSR13115
Chr3	3B130	101.1	SSR30236	(CT)17	196	TCAATTAAACGAGTGGCAAAGA	GCCACGGGTTGACTACAAAT	SSR30236	SSR30236	SSR30236		SSR30236	SSR30236
Chr3	3B131	101.8	SSR10282	(TTTAAT)5(A)31	219	GGCACTCATTTCGGTTGACT	CACGGACACAAATCACAATG	SSR10282
Chr3	3B132	102.7	SSR13292	(AG)20	196	AGACAGGGAAATCGCAGAGA	GGTTAAAGGACGTCGGGATT	SSR13292	SSR13292	SSR13292	SSR13292
Chr3	3B133	103.7	SSR23159	(TCTT)9	197	TGCAGCCAAAAGATAGAAAACA	GGAAAGGGAGTTGTTGGTGA	SSR23159		SSR23159	SSR23159
Chr3	3B133	103.7	SSR17823	(AAGA)8	219	TTTTCTTTTTGCAATGGCCT	GATGGGGAAGGGTTTCATTT	SSR17823	SSR17823
Chr3	3B134	104	SSR06637	(AT)22	212	CGAATCGTGAAGGATGACTTT	AAGGAAGAAATCCATTGGAGG	SSR06637
Chr3	3B135	105.1	SSR22071	(AAAG)8	204	GCTGCTTGAATCGGTTCTGT	GAGGAGGTAAATCATGCTCCA	SSR22071	SSR22071
Chr3	3B135	105.1	SSR02106	(TCT)17	201	CAAAGCCAAGGCTAGTCGTC	AGGACCTTGCCAGACTTGAG	SSR02106	SSR02106
Chr3	3B135	105.1	SSR19521	(AT)19	196	CAACCACACACAAATTCCCA	ATATGCCGCCCTAGAAAACA
Chr3	3B135	105.1	SSR02034	(AGA)9	215	TGGCGCGTTACATAGACTCA	ATTGGCTTTTCCTTGACAGC	SSR02034
Chr3	3B135	105.1	SSR18989	(AT)17	214	TAGTTGGCAATTTGGTGGGT	GGCATCATGAACTAGTTTCCAC
Chr3	3B135	105.1	SSR05012	(GAA)8	188	TGTCGATGGAGGGATAGAGG	TCAGTTTTTCCTTCGCTCGT	SSR05012		SSR05012		SSR05012	SSR05012
Chr3	3B135	105.1	SSR03015	(TC)15	165	TCTAGGATTAATTCCACATTCACAA	TTTACCGTGGGAGAGACTGG	SSR03015		SSR03015		SSR03015
Chr3	3B135	105.1	SSR23330	(TC)17	217	CGTAGGCAAACCTCAAAACC	TCCTCTGAAGCTGGCTCATT	SSR23330	SSR23330	SSR23330	SSR23330
Chr3	3B135	105.1	SSR03503	(AT)16	218	AACAGGCCTCAGAAGCAATG	CCCAGGTTTGAGTTCCATCA			SSR03503	SSR03503	SSR03503	SSR03503
Chr3	3B135	105.1	SSR10370	(AT)19	164	AACCAAATTAATCATTTTGCTGTA	CCACCCGAGCAAATTAGAAA
Chr3	3B135	105.1	SSR06791	(CTTTGG)10	219	TTTGTAGTTTGAGAACTCAAGTTGG	TGGTGTTTGGTTGTCCTGAG
Chr3	3B135	105.1	SSR23517	(AT)30	216	TCATCAACCCAAGATACCATATAC	AAAATGCCTACGAGTGCGAG					SSR23517	SSR23517
Chr3	3B136	105.2	SSR15698	(AT)19	166	TCGTTAACCCTAATGTTGGCA	TCATTCAAGAATTCGTCCCA
Chr3	3B136	105.2	SSR00733	(GT)14	163	TCAAATTGTGATAGAGAGGCAGA	CCTCACAACCAAAAGGTCAAA	SSR00733	SSR00733
Chr3	3B136	105.2	SSR27096	(TA)19	193	GGGACCCAATTCATTGCTTA	TGATACACAAATTCAACTTCACGA	SSR27096		SSR27096	SSR27096
Chr3	3B137	107.7	SSR10783	(GAA)12	174	TGGGAAAATGGGAGTTTCAA	CGAACCACCAGTATTGGACC	SSR10783	SSR10783
Chr3	3B137	107.7	SSR23743	(TGGATT)6	219	ATTCCTCCAGATCCATTCCC	CCACCAAAAATCCGAAAGAA	SSR23743
Chr3	3B139	109.4	SSR21544	(GTG)13	168	TACACAGAGGAGGGGTGTCC	TGTGTTGGATCCATTTCCTG	SSR21544	SSR21544	SSR21544	SSR21544	SSR21544
Chr3	3B139	109.4	SSR03066	(TA)13	161	CAAAACTTAAGGACCGAAAGGA	ACATGGTTGGTTAGTGGCCT			SSR03066		SSR03066
Chr3	3B143	112.7	SSR16554	(TA)34	189	TCATCATCATGTCCTTCCCA	TGCTTGTTAATTAGGGAAGATTAAAGA
Chr4	4B1	0	SSR03598	(GAA)8	151	TTTGCCTAGAGATGGGATGG	TGGATATGGAGGCTGATATGG	SSR03598	SSR03598
Chr4	4B7	4.4	SSR01601	(CT)12	133	CTCTCTTTGTTGGCACCCTC	ACCAAGCGAACTAGAGAGCG	SSR01601	SSR01601	SSR01601	SSR01601
Chr4	4B7	4.4	SSR26107	(AAT)19	155	TTGGAATGCACTTAATGGTGA	TCCATTCAATCATTTATCCATTTTT
Chr4	4B7	4.4	SSR17389	(AT)37	214	AAGGACAAAGACAACATTAACAAAAA	GGGTTCTACGAAGGAGAGCA
Chr4	4B7	4.4	SSR21730	(CTT)13	219	TTTTGTGCTGCTGATGAAGC	TTCTCATCGCAGGTGAAGTG	SSR21730
Chr4	4B7	4.4	SSR22231	(TATGTA)7	200	CATGTGTGACGCTTCTTTATTTTT	TGGTGCTCCCTTTCTACACA
Chr4	4B7	4.4	SSR33769	(CTTTT)7	182	TCACAAATTAAAACAACATATGACACA	TGTTCGTATTTTTACGATCTCATCA
Chr4	4B7	4.4	SSR14026	(AGA)14	203	TACCGGAGAAATCATCGAGC	TCGCTAAACTCCAACACGAA	SSR14026		SSR14026		SSR14026	SSR14026
Chr4	4B7	4.4	SSR01949	(CT)12	183	AGGAAAACCGGAAGCAGAAT	TCCACAGAACAACCGTGAAA	SSR01949
Chr4	4B7	4.4	SSR03298	(CTC)8	218	CTGCTGTGGCTGTAGCTTCTT	CGGGATAGGTGCATGAATTT	SSR03298
Chr4	4B7	4.4	SSR19596	(TAAAA)5(AAG)9	171	ATTTTCGAATCAACGTCCGA	ACACACGGAATCTCCTTCCA	SSR19596	SSR19596
Chr4	4B7	4.4	SSR06225	(AT)15	130	TGTATCATTCCAATCCCTCCA	CGAAGTCCAAATTGATAAAGGC
Chr4	4B7	4.4	SSR17024	(AAG)16	182	GATGTCACCGAACCAAGTGA	CCCACAAAGAAGGTTTCAGA	SSR17024	SSR17024	SSR17024		SSR17024
Chr4	4B7	4.4	SSR19380	(AT)17	205	CATGCAATTATCACGTGAAGG	AAATACCTTTTCACTTCTCCCTTTT
Chr4	4B7	4.4	SSR25358	(AT)27	213	TTTGCAACTCTAGCTTGTTTTTCTT	CCATAAATATTTGGCTCGTTTG
Chr4	4B7	4.4	SSR21240	(TA)17	211	TCAATGGACCAACGATAATCA	CCACCCCTCTCTCATCATGT
Chr4	4B7	4.4	SSR21062	(ATC)11	187	TCACACAACAACTCCATAACACA	GGCCGCGTAGTAGAGTGAAG	SSR21062
Chr4	4B7	4.4	SSR14498	(AAAAG)9	194	TGGTGGTCACTACTTTCACAGG	AACCCACCATCACCAGAAAA			SSR14498	SSR14498	SSR14498
Chr4	4B7	4.4	SSR22706	(GCA)12	173	CATAAGCCTTTCAAGCTGGG	CTGAGGTCTCCTGATGGAGG	SSR22706		SSR22706
Chr4	4B7	4.4	SSR03952	(AT)17	177	TGGGAGTTCCAACAACAAAA	CTAATGGTGTGCTCTGCCCT					SSR03952	SSR03952
Chr4	4B7	4.4	SSR07236	(GA)16	168	TTGCCTGGTCAAGTGGGTAT	CACCTCCTCCCCCAACTATT	SSR07236		SSR07236	SSR07236	SSR07236	SSR07236
Chr4	4B7	4.4	SSR16847	(AAGAA)6	152	GATGAAGAACGTTGGCGTTT	TCCCCTCACATCATTCATCA
Chr4	4B7	4.4	SSR05899	(AT)16	219	TAAGAGCAAAAATCCCACGC	AGCTCAATCAACGTCAAGAGAA	SSR05899
Chr4	4B7	4.4	SSR21644	(AGAAA)10	140	TTGGTGAAGGAAAGGAGAAGTC	TTGGCGTCTCTTCGAGTTTT	SSR21644		SSR21644
Chr4	4B7	4.4	SSR16936	(GGGCAT)6	216	TAGGCCGAGTTGGTGCTAGT	GCTGCATTTGGAATCCTTGT	SSR16936	SSR16936	SSR16936	SSR16936	SSR16936	SSR16936
Chr4	4B7	4.4	SSR06642	(CT)13	155	GGCTGCTCCAACCATAACAG	GCCACCAGCTCAAGAAGAAC	SSR06642		SSR06642
Chr4	4B7	4.4	SSR16892	(TTTA)7	202	TGCAACCAACAATCACCAGT	TCCCAATTTGATTGTACATCCTT	SSR16892		SSR16892		SSR16892
Chr4	4B7	4.4	SSR13023	(AAAG)12	192	GTGGGGAGTGGCATATTCAG	AACCCGGCAGGATAATTTTT			SSR13023		SSR13023	SSR13023
Chr4	4B7	4.4	SSR11043	(GAA)16	185	AGGTACGAAACAACGGCAAT	TCGCACTCACTCTTTACCGA	SSR11043		SSR11043	SSR11043	SSR11043	SSR11043
Chr4	4B7	4.4	SSR19484	(AAAAG)6	218	CAGAGAGCATTCCAAATCCA	CAGCTTCCAAGATGTACGGC	SSR19484		SSR19484	SSR19484	SSR19484
Chr4	4B7	4.4	SSR19044	(TTCT)13	186	TGAAAAGAACATATGGGGCA	TGCAAACATAACAATTCGATCC			SSR19044		SSR19044	SSR19044
Chr4	4B7	4.4	SSR19083	(ATA)14	156	GAAGAGAAGGAAGTAAGAGAAAGGC	TCCTCTCAGCTTTACTCCCAA
Chr4	4B7	4.4	CSTCC813	NA	144	GTTGTGCTCCCCAATAGTTG	CACCACTTCTTCCACCGAA			CSTCC813CSTCC813
Chr4	4B7	4.4	SSR04385	(TC)14	155	ATGTGGGGTTAAAAATGGCA	ATGCCACGTACCTGTCACAA			SSR04385	SSR04385
Chr4	4B7	4.4	SSR04251	(TTC)12	169	TGGGTATGCCAGCATAATTG	CACTGCCATCATCAAATCTCA	SSR04251	SSR04251
Chr4	4B7	4.4	SSR16982	(TCA)15	197	TTGAAGAAACCAAAGCCACC	CAAGCGAGCTCATCTTCTGA
Chr4	4B7	4.4	SSR11255	(GAAA)9	157	CCAACAGGGCCAGATTGTAT	ATTTGCAACCCCTTGTCATC	SSR11255
Chr4	4B8	5	SSR00085	(TAT)10	202	ACGTGACCATTTGTGATTGG	TGATGAGACTGCAACGACAAC
Chr4	4B8	5	SSR18719	(TA)24	208	TTTAGGTCCGACATCTTCATTT	CGATGATTCTCACATTTTTGGA
Chr4	4B8	5	SSR23522	(AT)18	170	GCATATGGAGATTGTTTGGGA	GTTTGGGGCGTTACAACATT			SSR23522		SSR23522	SSR23522
Chr4	4B8	5	SSR02674	(TA)25	209	GGTGCATTGAAGCTGACGTA	AAGTACTCACAATTGGCGGC
Chr4	4B8	5	SSR07209	(TA)16	190	CTGTCTGCAGAGCCATCTGA	CCATCAAGTTGAGGAGCAAA	SSR07209		SSR07209		SSR07209	SSR07209
Chr4	4B8	5	SSR15731	(AT)20	220	CCTTCGAAATTCCTATCCCA	TAAATTTATGGCCCCCACAG
Chr4	4B8	5	SSR05005	(AT)16	147	CAGATTTAGCCAGTGGGTCC	ATCAGGGATCAGTCAATGGC	SSR05005	SSR05005			SSR05005	SSR05005
Chr4	4B8	5	SSR15682	(AT)27	202	GACACACACAAGTTAATAAAGAAATGA	CAAGGCCCTGACTTAAGTTTC
Chr4	4B8	5	SSR21930	(AT)22	194	TTTCGCATTTAACAATAAACAGAGA	GGAATTTCACTCTTCATCCTTCC
Chr4	4B8	5	SSR02803	(GAAG)7	216	ATTGCTCCCAAGCAACTTGA	ATTTCAAACCTCCAAGGCTG			SSR02803		SSR02803
Chr4	4B8	5	SSR00012	(AT)25	165	TCTCACCATGGTCACCTAATG	GGTCATTGAAGAGTCAAGTTGG	SSR00012	SSR00012
Chr4	4B8	5	SSR18187	(TA)22	204	TTCATTAATGTCTCACTTGACCAAC	AATCAACATGTTAGTTATGCCAATAAT	SSR18187		SSR18187	SSR18187
Chr4	4B8	5	SSR17427	(AT)17	147	ACTTCACGGCTGGTGGTTAT	GGATTGTCTTTTGGGTTGGTT
Chr4	4B8	5	SSR17998	(TA)19	141	TTTTATGTCATTTTTCGAAAGTGTT	CAACCACTTTGTTTACCCACAA
Chr4	4B8	5	SSR05783	(AT)14	160	AAAAGTCCCACAACATATGGAAA	TGGACAAACCAAGTCCCACT	SSR05783
Chr4	4B8	5	SSR23603	(AT)29	141	GACCATTTACCTTGCCATTTT	GAAAGCGAGCTAGGGCTTTT
Chr4	4B11	7.5	SSR20307	(AT)17	162	CCAAAAGGTCATTCGGTTCA	CGAAAAGTCAAGAAGAAACACAA					SSR20307	SSR20307
Chr4	4B11	7.5	SSR23826	(AT)26	219	AAACATTTGGTGGAATGAATGA	CCCTTTGGAACATCCTTGG
Chr4	4B11	7.5	SSR17270	(TCTT)7	193	GGGGCATTTTGGACTTTACA	CTGAACGGAGACCCAAATGT
Chr4	4B11	7.5	SSR13456	(CCTCT)7	179	ATGTGGGTGTGGAAAAATGG	TAAAGGGGCAATTTGGTGAA	SSR13456				SSR13456
Chr4	4B11	7.5	SSR11074	(GTGTAT)13	201	GCATGAACATGTGTATGTGCG	CGTTGTGCAAGCATACCTGT	SSR11074	SSR11074			SSR11074
Chr4	4B13	9.3	SSR14617	(TA)20	182	CAACTCCGGTTCAAAAGTTCA	TGTCTTCAATGCCCTTTCAG
Chr4	4B16	11.3	SSR19034	(AT)25	214	TCTTGCTTATCCCACCGTTC	GGGTTTCAAAACATTAACCCA	SSR19034
Chr4	4B16	11.3	SSR04905	(TCT)8	147	GCCCTAGGCTTCGTCTTCTT	TTCTACAACTGGCCAAACCC	SSR04905
Chr4	4B19	16.2	SSR19565	(CACG)7	170	ACACCCCGCTCTAGGTTTTT	CCATACAAGGGTGGAATTGTG	SSR19565
Chr4	4B20	17	SSR15420	(AT)22	180	ATCGGGCAGTTTAGATCCCT	CCCTTTGTCCCTTCCAACTA	SSR15420
Chr4	4B23	20.4	SSR03481	(TTA)11	207	TGTCTGTCCTTTTCCCTCCTT	AGAAACATGGTATGATATGTTGGA	SSR03481
Chr4	4B23	20.4	SSR15737	(AAG)14	146	TCCCACAACTTCAATGAGCA	TGTCGGTTCACTGTCAATCTT			SSR15737	SSR15737	SSR15737	SSR15737
Chr4	4B24	22.3	SSR04482	(TA)27	130	GGAATGAATAAGTTCTGGAAGAAG	CTTCCCATCAAAAAGCCTCA
Chr4	4B27	24.6	SSR05125	(GAAA)7	220	TGGCTCCTTCACATTGTTGT	TGGGAAAAAGGGTATGGAAA	SSR05125	SSR05125	SSR05125		SSR05125
Chr4	4B27	24.6	SSR07130	(GA)19	135	CCACACACACACACAGTCACA	TCCCATTGTCCCTCACTCTC	SSR07130
Chr4	4B27	24.6	SSR16381	(CTTT)7	192	TATGCCATCAAAACGACACC	GTAGAGATGGGTTGCGAAGC	SSR16381		SSR16381		SSR16381
Chr4	4B27	24.6	SSR13021	(AT)19	218	CGGAAGTTGTAAAAGATTTTGTTAAT	GAAATGAACGGCCACAATTT			SSR13021	SSR13021	SSR13021	SSR13021
Chr4	4B31	27.8	SSR21501	(TTTC)8(T)26	144	CAGATCCCTAGGTCCCCAGT	CACCCAATGACAATTGTTGG	SSR21501		SSR21501		SSR21501
Chr4	4B36	32.3	SSR02697	(TA)20	219	TGCTAACCCAACCAAACAAA	CTGCCATTTCAAGCTATGGG
Chr4	4B36	32.3	SSR26165	(AAT)18	148	TCTTTTGTTGGTGAAAATTGAAA	CCTTCTCATGTGTATTGTCTTTTG
Chr4	4B37	34.4	SSR17406	(AG)21	174	GAGCCATCCATCAGAGAGAGA	ACCCACAAGCTTCAGAGGTC
Chr4	4B37	34.4	SSR02127	(AAT)10	212	CCATGCTATGAATTTAAGCCC	CCGTCATCGTCACACCATTA
Chr4	4B37	34.4	SSR17459	(CT)18	202	TTGCCTTCCCTCATATTTGC	TGGTGGGTATTTGTGGTAGGA	SSR17459	SSR17459
Chr4	4B37	34.4	SSR15203	(AG)18	179	AGTGACCTGAGGTTGCTGCT	AACGTTGTCCATCCAAATGC	SSR15203		SSR15203	SSR15203	SSR15203	SSR15203
Chr4	4B37	34.4	SSR28327	(TA)19	203	TGTTTTTATGTGAAATGGGGC	CGCATCCCTACCCATTTTTA	SSR28327		SSR28327	SSR28327
Chr4	4B37	34.4	SSR04649	(GAA)9	195	TTTGAAATTGATGACATCCCA	ACATGGAGGAAGACAGGCAC
Chr4	4B38	35.1	SSR30478	(TA)29	194	AATTCCCACCACGCAATATC	AAATTACTTTTAAAACACAACCCTTT
Chr4	4B38	35.1	SSR21197	(CTTC)15	217	AAACCATTTGGTATTGGCGA	GTCCAACCAAACCAAGCCTA
Chr4	4B38	35.1	SSR21065	(TTCTC)6	174	GGCTCCATATGCCAAATGAC	ATGGGTCCAGAGCTTTTTGA	SSR21065		SSR21065	SSR21065	SSR21065	SSR21065
Chr4	4B38	35.1	SSR14257	(CT)17	205	CGCGAAGAGTGTTTTAGTCTCA	TACAATGGGGCTATGGGAAC	SSR14257
Chr4	4B38	35.1	SSR29080	(AT)17	168	TTTTGCAATCAACCATTTTCC	GCCCATTCCCAATATATCCC
Chr4	4B38	35.1	SSR16038	(AT)20	219	TGGCAAAATATCACATTCTTGAT	TTGTTGTCATCTAATGCAATTTTTC
Chr4	4B38	35.1	SSR04534	(TA)27	151	GGTTCAAACCCCCTCAACTT	GGGGGTTGGGAGACAGTTAT	SSR04534
Chr4	4B38	35.1	SSR07550	(CTT)13	199	CTCCAGTTTCCCCATTTCAA	GGGGTTTCAACAAAGGAACA
Chr4	4B38	35.1	SSR30388	(AT)20	207	AAACCAACGGCCATGTAAAA	TAATTTGTGGTTCGTTGGGG
Chr4	4B38	35.1	SSR20413	(AT)20	184	CAGATTTTGCAAGCAAATAAGAAA	TTGATTTACATTTGGGGCCT
Chr4	4B38	35.1	SSR02569	(AAT)8	140	CCAAACGTTTCGGTTTTGTT	GTAACCAACCTTTGGGTTCAT	SSR02569
Chr4	4B38	35.1	SSR16292	(CTTTC)7	215	TTATTCCAAGCGTGCTTCCT	AGGGTTTGACGTAGTGACCG	SSR16292	SSR16292
Chr4	4B38	35.1	SSR13159	(AG)18	203	TCAACCATTGTTTGGGTCAA	TGGGTGCTTGCTAATGTGAA	SSR13159	SSR13159	SSR13159
Chr4	4B38	35.1	SSR00203	(AT)13	169	AATAGCTCGAAAATGATGGCA	CCTCAAAGAGGATCAAGCGA	SSR00203
Chr4	4B38	35.1	SSR07747	(AAT)13	207	GATGCACTGTTGGGATTCAA	TTTTTGCCAATTCACAGAGAT
Chr4	4B38	35.1	SSR14015	(TCT)14	200	AACGCACCTCAACCGTATTC	CCCTAAGCGAAGAAATGCAG			SSR14015		SSR14015
Chr4	4B38	35.1	CMMS30-3	NA	271	TTCCCACCAGCCCAACGGACACACT	GAGATACAGAAACGACGACTAACCT
Chr4	4B38	35.1	SSR06211	(AG)17	183	TCGATCGAGATAGAGATCGAGA	CGCCCTCAAAAGTTTCCATA
Chr4	4B38	35.1	SSR06347	(AG)13	212	TATGGGCCCAGTCCATCATA	CCCAAATCTGACCTTCCCTT	SSR06347
Chr4	4B38	35.1	SSR28271	(AT)17	167	TGCAATCAACCGATTTTCCT	GCCCATTCCCAATATATCCC
Chr4	4B38	35.1	SSR01552	(TCT)8	135	CACGACTTGCCATTAACCCT	CCCAAACTTTCCCCTCAAAT	SSR01552		SSR01552		SSR01552
Chr4	4B38	35.1	SSR10368	(AAT)20	138	TGTTCCGGCTCTTCAGAGAT	GCCCGTATTTTATAAATAGTTTCATTT			SSR10368	SSR10368	SSR10368	SSR10368
Chr4	4B38	35.1	SSR22155	(TATC)9	169	AAACGGACATGTTAGGTGGC	TGGATTATTTAGGACAAACTGCAA	SSR22155
Chr4	4B38	35.1	SSR02406	(ATA)8	200	TCACTGAATCGAGTAGGGTCAA	TTATTACATTTGGTGGGAGGAA	SSR02406		SSR02406		SSR02406
Chr4	4B38	35.1	SSR19938	(AAAAG)6	169	GAAAACAAAAATAAAATTCATGAGCA	GATGAGTGCAGGGATGGAGT	SSR19938
Chr4	4B38	35.1	SSR31064	(CCTCTT)6	216	TGCCAAAATATGAGTTTAGCCC	GGCCATTGAAGGTGAATTTG
Chr4	4B38	35.1	SSR22948	(ACCTTC)6	147	GCTCCTCCAAGTCACGTTGT	CGTGGGTAGTGGAAAGCAAC
Chr4	4B38	35.1	SSR07269	(TAT)9	219	TTGATTCTACCATAGGACCTTCG	GGGGAGATAGGGGAGATGAA	SSR07269
Chr4	4B38	35.1	SSR29712	(AT)14(GT)12	206	TCAACTTTTGGTTCTTCAACTTCA	CCTTGACCACCTCAGACCAT
Chr4	4B38	35.1	SSR23770	(CT)19	139	ACATCGATCATCAAGCCACA	GGCGTTTTTGTGAACCTTGT	SSR23770
Chr4	4B38	35.1	SSR24042	(AAT)20	189	AAAATCGTAAATAGAATCAAGCCAA	AAAGTTGGGGCTTCCTCATT
Chr4	4B38	35.1	SSR07543	(GA)13	132	TTTTGGCTTTCCTTTCACTCTT	CCTTTGCTTTGTCCCCAAAT	SSR07543
Chr4	4B38	35.1	SSR16315	(GAGGAA)7	137	ATAGCTGCGTTGTGTTGGTG	TCACAAAGCCGAAGAAAGGT	SSR16315				SSR16315	SSR16315
Chr4	4B38	35.1	SSR04454	(AT)20	218	GGAAAGTGTTGTGTTGCTCTTG	GATCCATTTGATGCATTGCT
Chr4	4B41	37.3	SSR22862	(AAT)12	212	AATTGGGTCAAAGAAAGGGG	TCGTCAAAATGAATCTCCGA
Chr5	5B1	0	SSR10348	(TTTC)8	201	TCAATTCCGATTCCATTTCC	AATTTGGTCCAACCCAACCT	SSR10348
Chr5	5B1	0	SSR22172	(ATA)14	200	CAACAATGAGTGGAATGACATTTT	GACTTGGCTTTGGGATTCAA	SSR22172		SSR22172		SSR22172
Chr5	5B8	6	SSR11452	(AT)29	199	AATCAAAATTAGCACATTAGGATAAAA	TTGCAAGGGTTGAGTACCATT
Chr5	5B8	6	SSR32717	(AAG)11	168	TGGAGGGAGTGAGAAGAAAAA	GCTGTACAGATTTGGGGGAA
Chr5	5B8	6	SSR00680	(ATT)12	198	GGTTCCCAGAAAGGAAAACC	TTGGCAACTATTTAACCCTAACAA
Chr5	5B8	6	SSR18729	(AT)19	206	TCCAATCCCACTCTGGTTTC	TCTTTCCAACACTAACCTTGGATT
Chr5	5B8	6	SSR07711	(TA)23	155	CCCAGGCATTTTCAAACACT	ATGGTTGGTCCATCTTGCAC
Chr5	5B8	6	SSR15390	(AT)17	209	AAAAGTTGGGACCAAATTCAG	TGAGGAAAATGATATATCTCCAAACA
Chr5	5B8	6	SSR19836	(TA)17	191	TGCAGAAACATGAAAAGGGA	TGATTGAGTCCCATATGCCC
Chr5	5B8	6	CSWTA04	NA	314	TAAACATATGTGATTATACAGCAA	GTGTTTTGGTGTTATGTGAATATC
Chr5	5B8	6	SSR01610	(AT)12	199	TGGTTGTATATAGAAGGAAGATGTTGA	CCCTTTGAACGAAATCCAAA			SSR01610
Chr5	5B8	6	SSR13340	(AT)21	139	GCTTTACATGGCTTCTCCCA	TTTTCCTTGGCGACGATTAG	SSR13340	SSR13340
Chr5	5B8	6	SSR13639	(AT)20	205	CCTCTTCCTCCCCATCTCTC	ACCTGGGGACTTTCCTTCAT
Chr5	5B8	6	SSR31609	(CT)19	202	TCAATGTGAAACCTTTTGGC	ACCTCCAAGGCCTCGAGTAT
Chr5	5B8	6	SSR33237	(TA)24	164	TCTCTTGTAATCCACAGCCTGA	TTTTTAAAGCGTCCGTGGAA	SSR33237		SSR33237		SSR33237
Chr5	5B8	6	SSR18593	(CCCTCT)7	207	TGGGCCTCAATCCTTGTCTA	ATAAGGTGTGTGGGCCAAAG	SSR18593
Chr5	5B8	6	SSR03647	(TC)14	164	TTAGGGCTCTGCTCCTTTCA	TAAAACGGGCAAACAGATCC	SSR03647
Chr5	5B8	6	SSR10795	(CTCCAT)7	169	CATCAAAATACCTCCATCTCCA	GCATGAATAGCATGGGGTTT					SSR10795
Chr5	5B8	6	SSR20648	(TCCGAT)6	192	GAATCATTTCCCTCCGATCA	GATGCAGGAATCGTCAGGTT			SSR20648		SSR20648	SSR20648
Chr5	5B8	6	SSR14269	(AGAA)11	148	GGAAATGGGAGATACACGGA	GCACTTTCCAGTTCCATGCT					SSR14269
Chr5	5B8	6	SSR16305	(AAG)14	220	CACGAACCCCAAAAAGAAAA	CAAATCCTCTGCCCTTTCAA	SSR16305
Chr5	5B8	6	SSR23132	(TTA)19	198	GCCCTATCACTTCTTTGTTTTCA	CAAGAAATGGGGTGGAAGAA
Chr5	5B8	6	SSR22469	(ATGAAT)8	220	TCACACCTGCATTTTTCATCA	GAGGCGTTCTCAACATACCC	SSR22469		SSR22469	SSR22469	SSR22469	SSR22469
Chr5	5B8	6	SSR19719	(GA)27	212	AGGCCCCCTAATTAATGGTT	GACTTTTTACGCCTTCGCTG	SSR19719	SSR19719			SSR19719
Chr5	5B8	6	SSR00023	(ATG)9	210	GCACGGATTCTGGGTTTAGA	TCATCCTTCGGAATCGTACA
Chr5	5B8	6	SSR15321	(ATA)14	151	TCAATGTAGGTAGAGCACCACG	TCCAATTGCTTGACCAATGA	SSR15321	SSR15321
Chr5	5B8	6	SSR07559	(AAG)9	192	TTTTTGTTTTTGTTCCCATGC	CATGTCGAATGGCGAGTATG
Chr5	5B8	6	SSR13086	(AG)17	208	TGTCCTCGTCAACTGATTGC	TTTGTCTGTCTCCCTCCCAC
Chr5	5B8	6	SSR14899	(GA)20	220	ACACCGACAACACACAAAGC	CGATCTCAACCCTCCTCTTG	SSR14899	SSR14899
Chr5	5B8	6	SSR01957	(TTC)25	191	ACGGACAGGTGAGGAAGCTA	CGGTTCGGATACCTCAGAGA	SSR01957	SSR01957
Chr5	5B8	6	SSR10002	(AT)9	166	CCAACTAAATGGAAGGTGCAT	CAATCCCTTGCATCATCGTA					SSR10002	SSR10002
Chr5	5B8	6	SSR10007	(AT)8	164	GATGTTTGAAATGTGCAACAAAA	CCGGTACGTGGGAGTAAGAA					SSR10007	SSR10007
Chr5	5B8	6	SSR11969	(TC)22	149	GGGTCATACCCAAAAGGGAG	TGCTTTAGCCGACAACTCAA	SSR11969	SSR11969
Chr5	5B8	6	SSR23148	(AG)25	198	TGCCGTTTGGATCACATAGA	CAATACGCACAAAAAGCGAA	SSR23148	SSR23148	SSR23148	SSR23148	SSR23148	SSR23148
Chr5	5B8	6	CMCT160a	NA	88	GTCTCTCTCCCTTATCTTCCA	ACGGTGTTTGGTGTGAGAAG
Chr5	5B8	6	SSR01534	(CTT)12	154	CTTCTGCTTCCGCTTCCTTA	GGAAGAAACCCACCAGAACA	SSR01534		SSR01534	SSR01534	SSR01534	SSR01534
Chr5	5B8	6	SSR05513	(GAA)8	171	TCTTCTTATTTGCATCCGGC	CTCGCTTTCTCTCGAGCTGT	SSR05513	SSR05513
Chr5	5B8	6	SSR21291	(TGTGGC)5(TTC)7	213	CACTCCACAAGCAAACCAAA	CTATGGCGGAGAAGGAGTTG	SSR21291	SSR21291	SSR21291		SSR21291	SSR21291
Chr5	5B8	6	SSR10542	(AAAGA)7	220	CTCAAAAGAAGGCAATGAACA	GGCCACAGTCCTTGAATCTG	SSR10542	SSR10542	SSR10542		SSR10542
Chr5	5B8	6	SSR01859	(TTC)11	169	CCCTTTCCTCGAATCTCCTC	ATCGAGAGTGGAAGCGTCAT	SSR01859		SSR01859	SSR01859	SSR01859	SSR01859
Chr5	5B8	6	SSR23101	(CTTC)9	219	GTGGGGGTTTCATGTCAGTT	ATAGAACAATGGTGGCGCAT	SSR23101
Chr5	5B8	6	SSR16842	(AGA)11	144	TGGGGTTAGGGTTTCAAGTG	CAAGCTCTTCCTCAACGGAC	SSR16842	SSR16842	SSR16842
Chr5	5B8	6	SSR14517	(AAAAG)8	178	TCCCCATATGTTCTTCTCGC	AAGCTAAGGCAAACCAACCA	SSR14517	SSR14517	SSR14517	SSR14517
Chr5	5B8	6	SSR20487	(CTTATT)6	220	TTTTGCAAAGTTGTCAATGAGG	TGCCAAAAGCCAGTAGTCAA
Chr5	5B8	6	SSR19178	(TTCATT)8	220	CCGTTCCTAGAATAGCGTGT	CCCACGCCTTCTATTCTACA	SSR19178	SSR19178
Chr5	5B8	6	SSR14247	(TTCT)15	203	TCACATCCATTTCGGACAAA	TCACCAGTGACCTGTGAAGAA		SSR14247	SSR14247	SSR14247	SSR14247	SSR14247
Chr5	5B8	6	SSR20165	(CATCAG)7	171	CAATGGAGGAGGAGTTGGAG	GGGGCAGGGTAGAAGAAATC	SSR20165	SSR20165			SSR20165	SSR20165
Chr5	5B8	6	SSR11750	(CT)20	169	TTGTGGTCGTGTCTTTTCCA	AGCGATTGTGAATATGAGGAA	SSR11750
Chr5	5B8	6	SSR04836	(AGGA)8	218	GACAGTCTGACAGTTCCCCAA	GAGCATCTAGCTGGGGTCAC
Chr5	5B8	6	SSR20208	(GAACTT)9	212	GAGCTCATGCCCAGAAGAAC	CCCATCAACAAAACCCATGT	SSR20208
Chr5	5B8	6	SSR02602	(TC)13	213	ACTGCAAAACTCTGCATCCC	TGTGTGAATGAAGGAAACGC	SSR02602		SSR02602		SSR02602	SSR02602
Chr5	5B8	6	SSR12921	(TTAA)8	208	AGCCCTAAGGGAGCAAAAAC	CGTCAAAAGACGTCCTCCTC	SSR12921		SSR12921	SSR12921	SSR12921
Chr5	5B8	6	SSR02454	(CT)13	131	AAGTTCCCCATCTCCCAATC	CACAGCTCACAATCACATGTAAAG			SSR02454		SSR02454
Chr5	5B8	6	SSR19728	(TA)23	220	CCTAATTTTGAAGGATGAGGTTT	AAATTGCAATGCTCTCCTATATGT	SSR19728
Chr5	5B8	6	SSR15163	(TTTTCT)7	192	GATTAAAATTTGAGAAATTATGCCA	TTGAATGATATGGTTTGTATGGAGA
Chr5	5B8	6	SSR19998	(AATC)12	214	GGCAAATTCCACAGAGCTTC	TACGCCCGATATTCTTCGTC
Chr5	5B8	6	SSR06447	(AT)18	158	AAGTATGACGACACCCTTCG	CGCAAAACCGAAAGGTACATA			SSR06447	SSR06447
Chr5	5B8	6	SSR03341	(TA)15	136	TGCGAGTATTTCTGCATGTTG	TTCCTTGGGAAAGGGAAGAT			SSR03341		SSR03341	SSR03341
Chr5	5B8	6	SSR12467	(TA)23	220	CGTTTTTCAAACATGTTGAGCTAAT	GCCTTTTTGTCACAATTAAACG	SSR12467
Chr5	5B8	6	SSR11167	(AT)19	139	GAGGAATGTCGAATGAGGGA	CAACTTAACCCAAACCCGAA			SSR11167	SSR11167	SSR11167	SSR11167
Chr5	5B8	6	SSR07531	(AT)18	182	GAGTCCGTTGGCTTATTTCAA	TCCCTCTTTGTCGGTCCATA	SSR07531	SSR07531
Chr5	5B8	6	SSR12291	(AT)18	147	CGCACGAGAACCTTTATTGA	TCACATCAAATTAACACTTTCATCTC
Chr5	5B8	6	SSR10720	(AGA)15	154	TGGGTATTGGGAACTGGTTT	CATCCAACCAACCCAAAGTT
Chr5	5B8	6	SSR10978	(A)47	202	CAAGATCCTACTTGTACACATTCTTCA	CGTTGATATTTTTGTTGGTTGC
Chr5	5B8	6	SSR14051	(AAG)13	220	TCTCTGGTGGTTTGAAATTGA	GGAAACCTCTCACAACTCACAA
Chr5	5B9	7.9	SSR18377	(AAG)12	194	GCCATGGATGATGGAGTTTT	TCCCTTTCTCTCTGTTTTCCC	SSR18377	SSR18377
Chr5	5B9	7.9	SSR07369	(TTC)10	220	TCACAACAATGGGGATGAGA	TTGAAATCGGAGAGAGAGAGAGA	SSR07369
Chr5	5B9	7.9	SSR04245	(CTT)8	213	TGCTTCTGGGGAAATGACTT	GCAATTCCCGGACGTATATTT	SSR04245
Chr5	5B9	7.9	SSR00398	(TCT)10	139	ATTCAAACCCCGTTTAACCC	AGTGAAAATGGCGGAAACTG	SSR00398	SSR00398
Chr5	5B9	7.9	CSWTAAA01	NA	306	CAATGCCTCAATCTGATAGGAATG	ACTGGCTCTCTACATATTGTGAGG
Chr5	5B9	7.9	SSR16110	(TA)22	181	GGAATATGGAAGGAAAGCCA	ATCCCCAATTCCTCCAAAAC
Chr5	5B9	7.9	SSR07081	(TA)17	189	GGCGACTTTGGAGTGTAACAA	GGAAAGATATTCTCAGGGAATCTAA
Chr5	5B9	7.9	SSR02693	(GAA)8	136	AATCCACTCCACAGGCTCAC	CGTAGAGAAGCGCCTTGGTA	SSR02693
Chr5	5B9	7.9	SSR21861	(TTAA)6(TA)10	220	TCTGGAAAAGCGAAGATGCT	GAGCTCGTGAGTCCCACTTT	SSR21861
Chr5	5B9	7.9	SSR04323	(TTA)12	197	TGGTGGAAAAGAAAAAGGGA	GCTAGGGCACAAGAACGAAG	SSR04323		SSR04323	SSR04323
Chr5	5B9	7.9	SSR21675	(AT)17	173	AAAAATGGGGATGGCATTTC	TCAAATTCTATCGATAATCAAGCA
Chr5	5B9	7.9	SSR02788	(CTT)12	147	TTATGAGCATCACTGGCTGG	GCGAGTTGAAGAGGTGGAAG	SSR02788		SSR04323	SSR04323
Chr5	5B9	7.9	SSR24278	(TA)24	185	TTCACGTTGTGAGCTTGAAGA	TGTTTTGAGGAGAGTGCAAAAA	SSR24278
Chr5	5B9	7.9	SSR16308	(AT)31	182	CGAAACAAAAGTTTATGATTTTATCG	TTTTTAAAACAATCAATACATGTCAAG
Chr5	5B9	7.9	SSR11264	(ATA)13	217	CAATGAGTTAAAAGCCACCACA	TGCCCCATTTGTCTCTTTTT	SSR11264
Chr5	5B9	7.9	SSR17022	(CATC)8	148	CTCAACAAGTTCGGTCCCAT	AATCAAATGTGGGTGGTGGT	SSR17022				SSR17022
Chr5	5B9	7.9	SSR21558	(GAA)16	192	GTGGGGGATGTGATTCAGAC	CATCATCCATTCCCCTCAAC	SSR21558	SSR21558	SSR21558	SSR21558
Chr5	5B9	7.9	SSR19684	(TA)33	188	TTAACCAAGTCAAATGAATTTCTG	CCACAACCACAACATTCACAA
Chr5	5B9	7.9	SSR17219	(TTTC)7	138	CACTTAAACCAGCCGTCCAT	CTCCCCCGAAATTTAGGAAT	SSR17219	SSR17219
Chr5	5B9	7.9	SSR15893	(AT)19	169	ATGGGAGCTACACGTTGAGG	ATAGGCTTCCATTCCAGGGT
Chr5	5B9	7.9	Cs28	NA	250	TTACAGAAATGGCGCAAACA	TTGGAGCCGTTGCTTCTACT
Chr5	5B9	7.9	SSR16032	(ATAA)7	196	TCATGTCATCAATCACACCTTTC	TTTTTATCTTTTGTCGAGACTTGTTTT
Chr5	5B9	7.9	SSR23615	(TCT)12	211	AACTCTGGGCAGCTTTTCAA	CTAAATCAGAAAGCCACGGG			SSR23615
Chr5	5B9	7.9	SSR06003	(AT)26	156	TGAGGGGCAAAATTGGTAAA	TTGGGTGTCAAATGGAAGAA	SSR06003
Chr5	5B9	7.9	SSR15818	(AT)24	219	GGACATGTCAACTCCCCTGT	GCCTCTAGCCTGAAAGACCA	SSR15818
Chr5	5B9	7.9	SSR14611	(ATAA)5(AT)16	163	ATTTGGCTTCCAGGTTGATG	GAATCGAAAACCGATGAGGA	SSR14611	SSR14611
Chr5	5B9	7.9	SSR20465	(A)49	175	TACACAACCCCCACATCTCC	GGGGTTGGTAGAAGAGGAAAA			SSR20465		SSR20465	SSR20465
Chr5	5B9	7.9	SSR14608	(TTC)54	205	CCAACACCTGGGTTTGCTT	AAAGAAGACGAAGAGGAAGAGGA
Chr5	5B9	7.9	SSR04081	(AAG)8	173	ATCTCGCACGATTCAAAACC	AATTCACTGCGAGCTTGCTT					SSR04081
Chr5	5B9	7.9	SSR01904	(GTT)8	130	TCTGAGTGTTTGACGGATGG	CAATCCCTTTGAGCCAGAGA	SSR01904	SSR01904	SSR01904	SSR01904
Chr5	5B9	7.9	SSR15564	(ATT)13	166	TGGATTGTCATCTCATTGGC	GGTGAGTGGTAATTTTATGAATTTTG	SSR15564				SSR15564
Chr5	5B9	7.9	SSR16691	(AT)17	201	CATGTTGAGTGGAAAAATTGAAA	TTCGTACATTGTCAAATGCG
Chr5	5B9	7.9	SSR11132	(TA)18	194	TCAGTTAGTGTGTCTTAAATCGTTCA	TTTCTCATTCCCACGAGGAG
Chr5	5B9	7.9	SSR22518	(TA)24	220	TTGTGTTAACATCCATAGCAAGG	TGCCCTTTGGCTATTCACTT
Chr5	5B9	7.9	SSR03734	(AAT)10	187	AAAGAGGTCACGTGAAACGG	AGAATTTGTTAATGAGATATGGTAGGT
Chr5	5B9	7.9	SSR20895	(CTCTTC)6	143	CCTCTTCCTCCTCTTCCTCC	CCTTCCCCAATGTAGCAAAG			SSR20895		SSR20895
Chr5	5B9	7.9	SSR02934	(TG)16	172	ACAAGGGTTAAGATGCGTGC	AGATGTGGAAGTAGGTGCCG
Chr5	5B9	7.9	SSR07284	(TGC)14	182	CTGCAGAATGTTTTGAGGCA	CCAACCTTGGAGGTGTTGAT	SSR07284	SSR07284	SSR07284	SSR07284
Chr5	5B12	10.9	SSR17321	(TA)28	153	TTCCTTGTGAAGAAAACTCAACA	TGCTTTAAGCCAGTGAGTGC
Chr5	5B12	10.9	SSR19538	(AG)20	164	TGCATGCAAAATAGGCAAGA	GCCCTGCAGTTTCTTCAGTC	SSR19538	SSR19538
Chr5	5B12	10.9	SSR16203	(AT)19	146	TCGAGGTAAATCAAAACCGA	ATGTGTCAAACCCACCCATT
Chr5	5B12	10.9	SSR06660	(AG)14	197	GATCGTTGCAAAACTCACGA	CGATTGACAGTTCGCTGAAA	SSR06660	SSR06660
Chr5	5B12	10.9	SSR11012	(AT)25	215	TCGTAATTTATGAAAATAGAACGGT	CGATTGCGCAAAATGTGTAT
Chr5	5B12	10.9	SSR06947	(ATT)9	154	TGAAGCCAAAATTAAGATAAGAAAA	TCGCCGACTTGTTATTCTCC
Chr5	5B15	13.1	SSR13495	(CTT)17	218	TGATTTGGGTTTCATTGGCT	TCAAAGAATCGCCCAGAAAT	SSR13495		SSR13495		SSR13495
Chr5	5B15	13.1	SSR11439	(AG)18	191	CGTAATTCCGCATCGTTTTT	CGAGAACATGATCGTCTCCA	SSR11439	SSR11439	SSR11439	SSR11439	SSR11439	SSR11439
Chr5	5B15	13.1	SSR17464	(AGGAA)6	143	ATCTCAGCCCTTGGATCCTT	TCTTCGAGAAATGGGATTTTG
Chr5	5B15	13.1	SSR16068	(AG)12(AAAGAG)5	199	TATAACCCCGTCTTCTCCCC	GGGAAACCCCTTTGACTCTC	SSR16068
Chr5	5B17	14.7	SSR02244	(AAAAAG)7	143	GATCGTAGGATTGATTGGCA	TGGCACCAATTCAGATACCA	SSR02244		SSR02244		SSR02244
Chr5	5B18	15.5	SSR23706	(AGAA)7	145	TGAGATTGGATTGTGGTGTTG	CTTCAATTCCGCAGCACATA	SSR23706
Chr5	5B21	17.7	CMGA172	NA	114	CAATCGCAGATACTTCCACG	TGCTTGTCCCAACGGTGTCAT
Chr5	5B21	17.7	SSR07184	(AAAG)9	195	CACCATTTTCCACAAAACGA	GCCATACCCTTCAACATAGGA			SSR07184	SSR07184	SSR07184	SSR07184
Chr5	5B21	17.7	SSR03529	(AT)14	136	TGAATTGAATAGACACAACAATATGC	ACATGTTGGGACTCCATGTG
Chr5	5B22	18.5	SSR07100	(CT)16	192	CACACCATTTACGGTTATGGG	CATTTGGTTCAGAAAGGGGA			SSR07100	SSR07100	SSR07100
Chr5	5B24	20.1	SSR19172	(CAC)11	203	CGAGGAGAAGGACTACGACG	CGTGTGGAGCTTTCTCACAA			SSR19172		SSR19172	SSR19172
Chr5	5B26	21.7	SSR00772	(AG)12	172	AGAAGCGTTGGGGGAAAATA	TGCTACCTCACATGGTTTTG	SSR00772	SSR00772
Chr5	5B32	26.5	SSR21918	(TC)19	168	TGCCACATTTGTATCCTCCA	GAGAGAAATGGGGAAAAGGC	SSR21918	SSR21918	SSR21918		SSR21918	SSR21918
Chr5	5B32	26.5	SSR01498	(AT)13	220	GGCGCCACAAATATTCAACA	CCACAAACGTAAAGAGATTCACA	SSR01498	SSR01498
Chr5	5B33	27.3	SSR00556	(AAG)8	143	GCCTGCAGGTCAGCTAGATT	ATATCTGTACGCCGCGATTC	SSR00556				SSR00556
Chr5	5B34	28.1	SSR04816	(TA)14	220	GCCTCGCTTGCAAAGATAAA	GGGGTTTTTCCAGTCTCTCC	SSR04816	SSR04816
Chr5	5B37	31.3	SSR02233	(TTC)8	139	GACGAAGAGACCGGATGGTA	GGCGGTTTTTACCCAAATCT
Chr5	5B37	31.3	SSR02834	(TA)22	168	TGCTCATCAATGAAGCAATG	TCTGTCAAGTCACAAAGATCTGA	SSR02834
Chr5	5B37	31.3	SSR00170	(AG)14	187	TTGCAATTTGTGCAGGGATA	AGGTATTATGGCCCAAAGGG	SSR00170		SSR00170
Chr5	5B40	33.7	SSR00648	(GAA)16	216	ACCTTGTCCATTCTTGTCCG	ACGCGCCGTATTCTCATATC	SSR00648	SSR00648
Chr5	5B40	33.7	SSR14180	(TC)35	173	TGGCAACATTGTGAATTGTG	GAAGGGAGTACTGAGTTGCGA
Chr5	5B41	35.6	SSR05819	(ATT)8	214	AGATGCCAACTGATCTGCCT	CCAACCACGGTAGTTTCGAG	SSR05819	SSR05819	SSR05819		SSR05819
Chr5	5B41	35.6	SSR23265	(CT)19	220	CCTCCCTCCATTTTCCACTA	TGAGCCAGTTGGGGTTTTAG			SSR23265	SSR23265
Chr5	5B41	35.6	CSWCT17	NA	193	TTGAATTATGGGTTCATTTTT	GACAATGATAAACTTCCCTGA
Chr5	5B42	36.3	SSR00134	(AAGA)8	219	CCAGAAGGCTAAAGGTGGAG	GTAATGTTCTGGCCAAGCG
Chr5	5B42	36.3	SSR26904	(TA)33	220	CCACCATGTTGTGCTTATCAA	GACCCTTCCAAAAGTAATAAACAA	SSR26904
Chr5	5B42	36.3	SSR20486	(CACTTC)8	166	ATAAACAGGGATCACGGCTG	CAGTTCAAGTGCAATCACCG
Chr5	5B42	36.3	SSR01826	(TA)13	216	TTGTTCTCTTTTGGAGTGCTCA	CCAAACATTGCTAATCCAACC	SSR01826		SSR01826
Chr5	5B42	36.3	SSR18259	(TC)17	220	CGGTTTCTTCTGGCAAATGT	TTCCCTCAGCAGTCTCCAAT	SSR18259
Chr5	5B43	38.3	SSR13078	(AT)19	218	CTATTGCACCCACCTCCCTA	CCACAAGGAAAATTGGAAAA
Chr5	5B44	39	SSR17975	(AGA)16	191	GAGGACAACTCTGCTACGGC	CACCTCCATAGCCAGAAACC	SSR17975
Chr5	5B44	39	SSR06303	(TCT)10	136	AGCTCTCAACAACGAAGGGA	TGACTTTCTTGATGGTACCGC	SSR06303
Chr5	5B51	46	SSR06184	(TCATC)6	194	ACTAACCAAACCAACGTCCG	CAGGCTTAATTGTTAAGAAAACAGAA					SSR06184	SSR06184
Chr5	5B51	46	SSR31415	(TA)28	187	TAGTTTCACGTCCAATGCGA	CAATGGGATATCTGCATGACC	SSR31415
Chr5	5B51	46	SSR13237	(A)56	220	AGGGAGTTGGAAGAGGTGGT	AGTGAAAACAGTCAGGAGGTGA
Chr5	5B53	48.4	SSR03943	(TA)16	130	TTTTTGGTGAAAAGGAACGTG	CACAAAGCAAAATTGAGGGAA			SSR03943	SSR03943	SSR03943
Chr5	5B54	48.9	SSR15467	(TTC)16	207	TGGGTAACAAAGCAACCACC	TTGAGGAAAAGATTAACCTGTCTG
Chr5	5B55	49.6	SSR10224	(TC)19	215	AAGTGAGTTGCAATGGCTGA	TCCATTGAGGTGATCTGAAAAA
Chr5	5B56	50.3	SSR02322	(AT)13	163	TGATGAAGGATGGGTTTGGT	TCAAATTTATACCCGAAATAAGCA
Chr5	5B56	50.3	SSR02166	(TA)13	148	TCGATTTCAAACACTCCACTTG	TCAAACAAACTACATGCCACAA
Chr5	5B60	53.1	CMTC47	NA	168	GCATAAAAGAATTTGCAGAC	AGAATTGAGAAGAGATAGAG
Chr5	5B60	53.1	SSR21219	(TCT)11	166	CCATTTCAATCCGCATAACC	CGCAATTGACGGCTATGTTA
Chr5	5B60	53.1	SSR03514	(TC)14	154	TAGGGTCCCCTTCCCTCATA	GGGTACCCAAAAGCAAGTGA	SSR03514	SSR03514	SSR03514	SSR03514
Chr5	5B61	53.8	SSR02895	(AT)19	173	GAGTTGGCAAGTCACGTTGT	TTTCCCTCATTATGCCATCC	SSR02895	SSR02895	SSR02895
Chr5	5B61	53.8	SSR14193	(ACAT)5(AT)18	210	GTCCAAGCCCAGGATTTACA	TTTTTGGATGAGGTGGATTTT
Chr5	5B61	53.8	SSR13409	(AT)17	218	CCCTGTGAATTTGATTCGGT	TTCACGAGTGGCAATTTTGT
Chr5	5B62	54.5	SSR02459	(AT)22(AAG)8	169	TCGGAAGATGGGTTATTTGG	TGACCCCTCACATTCTCTCC					SSR02459	SSR02459
Chr5	5B62	54.5	SSR16143	(TTCT)7	210	ACAAAAGAGAGAGCCCACCA	GTGCAAACCAACGAAATCAT
Chr5	5B62	54.5	SSR20434	(TA)33	205	CCAAATTAAAAGAATGATGGTGTG	CAACTTAGGAAAAATCCAACAAAAA	SSR20434		SSR20434	SSR20434
Chr5	5B62	54.5	SSR12502	(TC)23(TA)13	197	ACTCCTCTTTCATGCTCCCC	GTACGTGTGTACGAGCATGTG
Chr5	5B70	59.9	SSR19343	(AGA)16	183	ACCACGTGTATCTTCGCCTC	TCAAATGCATTGAAGGCTGT	SSR19343	SSR19343	SSR19343		SSR19343
Chr6	6B1	0	SSR11858	(TCT)18	182	CCCTTCTCTCTCCTTCAATCC	GTTTGCATGGTGAAATGTGG
Chr6	6B1	0	SSR18949	(ATGGGC)6	199	CTATGGGATCTGGCTCTGGA	GGGTTCACGCCAGTATTGTT	SSR18949	SSR18949	SSR18949		SSR18949
Chr6	6B2	1.4	SSR05210	(AT)15	173	TTTATGCCATTGTGCGTGAT	TCAAATCAACGTCAACCCAA	SSR05210
Chr6	6B2	1.4	SSR16163	(AT)19	217	CCAATATTTGCATATGGTTTATCA	CAATCTTTGCATTTTGCTTTTG
Chr6	6B3	1.8	SSR02021	(AAAAG)9	158	TAAACATGGCTTCCTCCTCC	CTCTCTTTTCTCACACCCACAG					SSR02021	SSR02021
Chr6	6B3	1.8	SSR22275	(AAATT)7	220	ATACTTCGCCATTGACGCTT	TTACTAGGCGTTGTGGGAGC	SSR22275
Chr6	6B3	1.8	SSR25694	(AT)21	193	TCATGAACTGAGTGTTAGATTTGGA	GGGGATTTCATCATCGACAC
Chr6	6B3	1.8	SSR17962	(AAAG)8	218	CAAAAGAAAAGCGCAAAAGG	GTCCCACTCCCAAAAACAGA	SSR17962	SSR17962			SSR17962	SSR17962
Chr6	6B3	1.8	SSR21760	(AAAAG)6	198	TTCCATCACTTTTTACATCCAAGA	TGGTCGATGTAAACCGACTTT	SSR21760	SSR21760
Chr6	6B3	1.8	SSR00158	(AAG)8	145	TTCGTATTCCCAAAAGCTGC	TTGAACGGTTGTGATTCGTC	SSR00158
Chr6	6B4	2.5	SSR18718	(TC)18	193	TGAAGCAAAGTAACCCCACA	CACAAATGGATTACAGAGCGAA			SSR18718
Chr6	6B5	3.2	SSR01191	(TG)15	166	TTCTTTCAAATGCCCATCAA	AAAGATATGGGTGGGAGCAA
Chr6	6B5	3.2	SSR10476	(TTA)12	188	ACAATGTTGAGTGGGTGGTT	TGGTTCACTGATGATGACCTG	SSR10476
Chr6	6B9	6.2	SSR02384	(AT)14	142	AAAAATCCGACAAATCGTGC	GGTCAAATGTTGCCTTTTGC	SSR02384	SSR02384	SSR02384	SSR02384
Chr6	6B9	6.2	SSR17869	(TA)22	197	TTTTGCAAATTTCATGGATGT	TGCACATTTTTCTCATAGGTGG
Chr6	6B9	6.2	SSR01012	(ATA)9	200	TCCAAAAATCGCGACCTAAA	GTGAGCCGTTGATTTCTCGT	SSR01012		SSR01012		SSR01012
Chr6	6B9	6.2	SSR03527	(AT)32	195	TTGAGCACTTTGAATTATGGGA	GGCCAACCTTTGTTGTCAAT	SSR03527
Chr6	6B9	6.2	SSR01784	(GA)15	209	AGCACTGAGACGAATTATGCC	AGTGCAGGCTTGTTGGTTCT	SSR01784
Chr6	6B9	6.2	SSR11219	(TA)22	208	GCCATTCAAGGTGTAAGACCA	ATGTTGGTTGGGTTGGGTTA
Chr6	6B9	6.2	SSR11343	(AT)19	191	GTGGGGTTGCTTTTGGATAA	CAATGGTTGCTTTGCTTCAA	SSR11343	SSR11343	SSR11343	SSR11343
Chr6	6B9	6.2	SSR15245	(AT)18	145	TCCTTAAGGGGCTTGTGAGT	GAGAGAGTAGTCCTAATTGGCATGT
Chr6	6B9	6.2	SSR23471	(TA)25	204	TCATGGAAATCTCTACGCTATTTG	TCACTGCTCCACGAAGCTAA
Chr6	6B9	6.2	SSR00019	(GGAAGA)6	204	ATTCTCGTGAACCATCACCC	ACTTTTGCCACTTGGCACTT	SSR00019	SSR00019	SSR00019	SSR00019	SSR00019
Chr6	6B9	6.2	SSR14061	(AT)29	166	CCCAAGTTCTTGTGTTCTATGC	TGCACGTGATTTGGTTTTGT
Chr6	6B9	6.2	SSR20852	(TA)30	199	AATGGAGCCAAAAATGTGGT	CCAAGCAATTGAATTTTCCC	SSR20852		SSR20852
Chr6	6B9	6.2	SSR21758	(AT)17	168	TGACAAAAAGTGACGATGTTCATA	TTGATCAAGGCTACATTTACCG
Chr6	6B12	8.4	CSWCT10	NA	180	AGATCGGAATTGAAAAAG	AAAGGGGCTTCCTCTCTA
Chr6	6B15	10.8	SSR01903	(AT)12	209	CATTGTCCTGATGGGGAAAG	ACCCTTTCTCAGCGGCTATT	SSR01903
Chr6	6B15	10.8	SSR24776	(GAA)12	214	GTTCCTTGGTGCCATTGTTT	TCCAATTCCCTCTCTCTTCG
Chr6	6B15	10.8	SSR07513	(AGA)10	191	GGAGCCATTGAAGAACAAGC	AAAAGGTCCAACCCAAAACC	SSR07513
Chr6	6B15	10.8	SSR33284	(CT)19	142	TGGGAAATGGATAATTTGGTG	GGCATCCATCATTTCTTTGG
Chr6	6B15	10.8	SSR14084	(AT)22	195	GGGTATTTGTCCAATTTCCTAATG	TTTGTGTGGTACCCCAAGTAAT
Chr6	6B15	10.8	SSR00004	(AT)15	216	TTCATTGCAAAGCACACACA	TGAAAAGAGGGAACAAAAGCA			SSR00004
Chr6	6B16	11.9	SSR15238	(TC)19	196	TGGGAGACAATTTATCAGTCCA	TGGTCTTCCTTATGCAAGCTCT	SSR15238
Chr6	6B16	11.9	SSR23037	(AT)29	220	GGGTAATGATCCAAATACCAAA	CCTTCCCTCATCTGTTGTTTT	SSR23037
Chr6	6B16	11.9	SSR05267	(CTT)10	214	TGCAGCCTAATTTAAACCCC	TGTGAAGAAGTCAGACGCAAA
Chr6	6B16	11.9	SSR14949	(AT)18	219	CGACTTGCTCAACTCGGTCT	TCCTTCCTCCCTTCGTTAAAA	SSR14949
Chr6	6B16	11.9	SSR02237	(AG)16	167	CTGAAAACTGGGGAATGGAA	GTTTGTTGCCTCGAAAAGGA	SSR02237		SSR02237	SSR02237
Chr6	6B16	11.9	SSR32912	(AC)18	218	TTTCCTCAACAAATGAGGGG	GCATCTGCCACTTAAGCTGAT
Chr6	6B16	11.9	SSR17448	(GA)21	135	TTTCAAAACGTATTATGCTTGTTAGC	ATTTGCTTGCATTTACCGGC
Chr6	6B16	11.9	SSR18875	(CCTT)7	139	TATGCAATGCAAGGTGGGTA	TCCAACCACTTGTGGGAGA	SSR18875
Chr6	6B16	11.9	SSR07198	(TA)13	199	AACAACAGTTGCATTTTTAGATTTT	GGTGAGAATTTGTTGGTCTATCG
Chr6	6B16	11.9	SSR19672	(AG)30	212	AAGGCAGCAGAAAACTTGGA	CCCTCACTCTCGCTCACTCT	SSR19672		SSR19672
Chr6	6B16	11.9	SSR02940	(CTT)9	207	GAGAGAGGGCATAGTTTTTGC	TCCTTCTCCTGTTGTGTGTGA
Chr6	6B16	11.9	SSR14536	(AT)19	219	CATTTGTGAAGACATTAGTTTTTGG	CATACAATCACAGCCGTTGG
Chr6	6B17	13.2	SSR07291	(TA)13	210	CCAAGGAGAAAGAAGGGCTC	AATCCAATCCAAAATGCACC	SSR07291
Chr6	6B17	13.2	SSR17481	(AGAGGA)6	176	GAGGTGGCAGCTGAAAAGAG	TTCATTCGAATAACCTGCCTC					SSR17481
Chr6	6B18	14.5	SSR16020	(AGGGAG)8	217	ACACCATTTTTCATCGAGATTT	GGGATGAGGAGCAAATGGTA
Chr6	6B18	14.5	SSR07183	(TTC)11	133	TGAAGTCCACACAAATCGGA	AAAAAGTTAAAGAATCGATGGAAGTC	SSR07183	SSR07183
Chr6	6B26	21	SSR02385	(CA)17	147	CGCTCTCTCTCCACTTTTGG	AAAAGTGACCGTTGGAGTGC
Chr6	6B29	23.8	SSR21186	(ATT)12	196	TTTGAGCAACACTTCGCAAC	GCATGTTTTCATGTCATTGGA	SSR21186	SSR21186	SSR21186	SSR21186	SSR21186
Chr6	6B30	24.9	SSR03940	(AGG)11	213	GATTCTCCGGAAACGGATTT	GTCGTTTTCCGCGATTCTAC	SSR03940
Chr6	6B32	26.6	SSR14290	(AT)28	184	TGAAACAAAATTCGAGGTGTGA	TCACCACATTCTTTTTGGCA	SSR14290	SSR14290
Chr6	6B32	26.6	SSR21318	(AAAG)7	202	GACACCCCATTCCTCATCAT	GCTTCATCACTCCCAATTCAG	SSR21318		SSR21318		SSR21318	SSR21318
Chr6	6B33	28	SSR16451	(TTA)19	199	CGTGGCATAAAACCACGAAT	TTTCATCAAATTCAACAAAACCC	SSR16451	SSR16451	SSR16451	SSR16451	SSR16451	SSR16451
Chr6	6B33	28	SSR10954	(AG)58	216	TGCAAAACCAATTATTTGATATAGAGA	TTTCGGCAAAAGAACTAGGAG					SSR10954	SSR10954
Chr6	6B36	30.4	SSR00647	(GAA)10	202	CGATTTTCCAGCATTGATGT	TAGTTTTGGGCTTTCGATGG
Chr6	6B39	33.3	SSR06500	(AAT)10	170	TGACAAAACACTACCCACCG	AGCAAATTCAACCGTTCATGT	SSR06500
Chr6	6B39	33.3	SSR18405	(TAT)13	210	CGCAGGTGCATCTCATGTAA	GACAAACAAGGGGACGAAAA	SSR18405
Chr6	6B39	33.3	SSR10829	(AAAGAA)8	168	TGTAATGCCACGTCACACCT	AAGCCAAAGGGGTTTGAAAT			SSR10829		SSR10829
Chr6	6B42	35.6	SSR18780	(AT)19	193	CCCATCATGTGATCTACTCAGAA	AAATGAAAAACAAATGAAAATAGGA
Chr6	6B42	35.6	SSR00259	(AT)25	138	TCCACGTAGACATTGTGAGGTC	CGAGTGTAGCTCAATTAATATGGTG
Chr6	6B42	35.6	SSR01331	(TA)21	218	CGGGATTTACCCCTCACATT	GTGGGACCGAGAAGTTTGAT
Chr6	6B42	35.6	SSR07248	(AAG)9	141	CGATTGGAAAATATCGGCAC	CGAATCGCCTTCAGTTCTTT
Chr6	6B44	37.2	SSR13884	(AAAAG)12	180	GGATAATCCTGATTCCTGTGG	TGTGCAACTGAAAACGAAGC
Chr6	6B44	37.2	SSR14239	(ACAAAA)7	151	GGAGCCGAGAACATCAAAAG	AGAGATCCTCTCACGCCTTG			SSR14239	SSR14239	SSR14239	SSR14239
Chr6	6B46	39.6	SSR02086	(AAAG)8	158	AACGACAGCGTTTCCTCACT	GGTATAATTGGGGCGATCCT	SSR02086
Chr6	6B46	39.6	SSR33694	(AT)18	148	TGAAAATTGGATGAAGGGGA	GCTTTTGCTTGTTCTTTGGG
Chr6	6B46	39.6	SSR04637	(TCT)11	144	ATCTGGTACCGCTGTTTTGC	GTGTTTGATGTACGCGGTTG	SSR04637
Chr6	6B46	39.6	SSR31399	(AT)18	196	CCGAGGATACCCATCTCTGA	AGAAGAACACCTGGAACAGACA
Chr6	6B46	39.6	SSR30353	(TC)22	141	GGACCATTAACTTCCACCCC	ATGGGATTTGCCTGTAATGC	SSR30353
Chr6	6B46	39.6	SSR14008	(AT)17	197	TCGTATAAAACAAAACATCCACC	TTTTCAAATAAATGATCCCAACAA
Chr6	6B46	39.6	SSR17909	(ATA)11	184	ACAACCATTGGATTTGACCC	AAAAGGGATCACAGAGCTTCA
Chr6	6B52	43.6	SSR10335	(CAG)13	185	AAATGGAACCCCAACAATCA	TAGATTAATTTGGGCAGCCG			SSR10335		SSR10335
Chr6	6B54	45.3	SSR21886	(GAGGAA)6	158	TCAGAGAAATGGAGAGGGAAA	CAGGATTTTTGTTTGGGGAA	SSR21886
Chr6	6B56	46.7	SSR11623	(TTA)16	145	AAAATTATTTGCACGTCATCTTCA	TTTGTGCTTTTAAAATTGAATTATGC
Chr6	6B56	46.7	SSR17023	(AT)17	177	CCCACAATTTTAATTGACTCCAA	AATTACCCAATCCAGCCATTC
Chr6	6B56	46.7	SSR15067	(AT)18	193	AACCACTCCCACTTGCCTAA	AAAAATATTCAAACCCAATTTTTGA
Chr6	6B57	47.4	SSR22801	(ATA)18	205	GGGTGAGACATAGTTCTGTGTGAA	CTTGACCAAGAGGTCAAAGC
Chr6	6B57	47.4	SSR20721	(TAT)11	187	AAGATGCATGGTGAAGAGGG	GGAGGTTGTTTGTTATGGTGG	SSR20721
Chr6	6B57	47.4	SSR06545	(TAT)14	186	GGGTTTACTCTTGGTCCTTTATG	GCACCACCAAACTTATTTAATGC
Chr6	6B57	47.4	SSR00973	(TA)14	133	TTGGGGCTGTTCTAATTTCG	TCGTTGTTGAAGCCAAAGAA	SSR00973	SSR00973
Chr6	6B57	47.4	SSR14684	(TTTA)7(AAAAGA)6	209	TCCAATGATTAGCAGGGTCA	TCGATGCGTCTCTTCTGCTA
Chr6	6B57	47.4	Cs41	NA	200	TGGTGGTGGGACTCCACTAT	GTGGAGGAAGCAGGAGATGA
Chr6	6B57	47.4	SSR15492	(AT)30	179	TGATTGGTATGTCCAATCGAA	CATGGACCTAAGCTTATAAAACTCAA
Chr6	6B58	47.9	SSR16889	(TA)13(GA)16	153	TCACATATTGGAATTTGAGGACA	AAGAGCAAACATTTGTTGAAACTC	SSR16889	SSR16889
Chr6	6B58	47.9	SSR20859	(AT)19	172	CACTGATTGATCCCATGTGC	TCGCTGCATATCTTCCTGTG	SSR20859
Chr6	6B58	47.9	SSR20964	(TAT)11	179	TTTTCTGACACATCCTTTTGCT	ATTCTGCCAACTCCCATGTC
Chr6	6B58	47.9	SSR16890	(GAAA)7	215	GAGTTTCAACAAATGTTTGCTCTT	CTTTTCGCTTTGTGGACCAT	SSR16890
Chr6	6B59	48.7	SSR14652	(AT)24	183	CCAATTGAATGCACGAACAA	TCATTACATTTCCCCCATTTT
Chr6	6B59	48.7	SSR00842	(TATTTC)7	217	CGCCCAAATTGAACGAATAA	CCTCCGCCTTTCTTTCTTTT	SSR00842		SSR00842	SSR00842	SSR00842	SSR00842
Chr6	6B59	48.7	SSR22930	(AAAG)7	201	CCCACTCCCACTCTCACTTT	GGGGGTTTTAGGTGAAAAGG	SSR22930
Chr6	6B59	48.7	SSR02591	(TCT)16	152	CCATCACTCACACAATCCGT	AGGCTCCTTGGTTGGATTCT	SSR02591	SSR02591	SSR02591
Chr6	6B59	48.7	CMBR71	NA	138	GCATACGACTCTTGGAAATCG	GAATCACGAAGAGAGCTGCAC
Chr6	6B60	49.7	SSR21747	(TA)21	177	CAGCTGTTCGAGATTCCGAG	GAACAAATGGGGAGAGCAAA	SSR21747	SSR21747	SSR21747		SSR21747
Chr6	6B60	49.7	SSR04610	(AAG)8	173	CCAAAAGCTTTCTCAAATAATGG	CTCTGCTCTCCATTTACGCC	SSR04610				SSR04610	SSR04610
Chr6	6B60	49.7	SSR20074	(ATCT)17	206	TGGGTGTTTTTGTATGCCCT	AACGTAAAGCACTCCACAAGC			SSR20074
Chr6	6B60	49.7	SSR23109	(AGA)19	166	AGTGGCTCCATTGTTGGAAG	CCTGCAAAATCAAGACCGTT	SSR23109	SSR23109	SSR23109		SSR23109	SSR23109
Chr6	6B61	50.5	SSR12283	(T)45	218	GACAATTGATGTCCCATTACCA	GCAGCAAGAATCATGTCACC
Chr6	6B61	50.5	SSR18534	(GAA)14	201	GCCCTGAAACTGAAGCTGAG	CTGATTGCCAAAGTCAAGCC	SSR18534		SSR18534	SSR18534	SSR18534	SSR18534
Chr6	6B61	50.5	SSR06270	(GAA)9	216	GGATGGAAGCAAACAGAGGA	TGTTGCTTCATTCTCAACGC	SSR06270
Chr6	6B61	50.5	SSR01569	(AGG)15	166	TTCGTTCATCAAAGTTGGGA	TTGAAAACCCACCAATCCAT
Chr6	6B61	50.5	SSR04910	(CTT)11	149	CAACACCCATTCATTGACAAA	TCTGCAAAGCTCAGAAGCAA	SSR04910	SSR04910
Chr6	6B61	50.5	SSR28064	(TA)22	141	GAAATTAATTAAGATCAAGAAAGGGA	ATCACTTGCATCACGTCTGG	SSR28064	SSR28064
Chr6	6B63	51.6	SSR00300	(AT)12	183	TGCCGACAAAGAGTTTTTCA	TGCTAATTCATTCATACTTTGTCACTT	SSR00300
Chr6	6B64	52.7	SSR27117	(TTTC)7	138	GGTTGGAGGTGTTGCTGATT	GGCAAAAGGAAAACTCAAAAA	SSR27117		SSR27117		SSR27117
Chr6	6B65	53.4	SSR01179	(GA)13	173	ACCAAAATGCCAACCACTTC	CGTCCCTCACACCTTCTTTC	SSR01179	SSR01179			SSR01179
Chr6	6B65	53.4	SSR32935	(AT)23	206	TTCTGTGGTTCATCTGGACG	CACACCAACCAGAATCATCAA
Chr6	6B65	53.4	SSR19803	(TCC)11	179	GGGGTTCGTTCGATCCTATC	TGGGGAAAGTTAGAAGAGGAAA	SSR19803
Chr6	6B66	54.3	SSR05913	(TC)13	206	GGACCAAATCCTCAGGGAAT	TGGTGGGAGGGAGATTATTG
Chr6	6B66	54.3	CSWCT16B	NA	226	CTTATGGTCGGAGAAG	CTCAGATAACCCAAAATA
Chr6	6B66	54.3	SSR12834	(AAGA)8	188	CAAAGAGGCCAATTCTCCAG	TGGTGGAAGATCAAAGAGGC			SSR12834	SSR12834	SSR12834
Chr6	6B68	55.7	SSR18619	(TCT)15	211	AAGCTGGAGTCGATACCCCT	GCCTGAATTTCGACCACAGT	SSR18619		SSR18619	SSR18619	SSR18619
Chr6	6B68	55.7	SSR15955	(AAAG)8	201	TTTGAGCCTTGAGGCAAAGT	GCAATTCAACGTAATGGGCT	SSR15955	SSR15955
Chr6	6B69	56.4	SSR19174	(TA)19	220	TGCCGTACACAAATTTCAAATAC	GAAGTATAATATGCACAAATCCCA
Chr6	6B70	57.9	SSR00126	(AT)19	216	TCCACTCTTGACCAATTTTGAG	CACAAGAGGAAGCTATCGCA
Chr6	6B70	57.9	SSR05348	(AG)15	132	ACTGCTGGAAAAAGCTGGTG	AGCCTATTTCCCCGCTCTTA	SSR05348
Chr6	6B70	57.9	CMTC51	NA	160	ATTGGGGTTTCTTTGAGGTGA	CCATGTCTAAAAACTCATGTGG
Chr6	6B70	57.9	C31	NA	201	TTGATTTGAGTGTTTGAAATTGAG	ATAGCTTCGTTGGCATTGACATT					C31
Chr6	6B70	57.9	C80	NA	210	TTGATTTGAGTGTTTGAAATTGAG	ATAGCTTCGTTGGCATTGACATT					C80
Chr6	6B71	58.6	SSR05949	(TA)15	203	TGTCTAACTATTGCTTCCCCG	GGACTCGACCCTTCGATTTT
Chr6	6B73	59.8	SSR03962	(TAA)8	202	ATGGAGCCCTAATCACGTTG	CCGGCCAAACCCTATAAGAG	SSR03962				SSR03962
Chr6	6B74	62.5	SSR15199	(AAC)8(AAAAG)6	182	TGGGGATTGAACTGACAATG	TGGTGATTGTTTGAGGAAGG	SSR15199
Chr6	6B74	62.5	SSR11985	(AT)28	182	GCTGCATTTCATTTAACGCTT	TGGTCCATCCTCACCAATTT
Chr6	6B74	62.5	SSR14859	(AT)31	190	CAAACCTAGCCTTAACCTTTGG	AAACCTTTTTGACGTTGAAGGA	SSR14859
Chr6	6B74	62.5	SSR02123	(AAG)10	132	TGGAAAATGACAGCAACCAA	CCATTCTTCCTTTCCACGAA	SSR02123	SSR02123	SSR02123
Chr6	6B74	62.5	SSR18208	(TTC)11	197	TGCTGGCTAAGGTGTCATCA	ACCAGAATGACACCGGAAGA			SSR18208		SSR18208	SSR18208
Chr6	6B74	62.5	SSR04252	(TC)14	130	AAAGAACACACATGGTGGTGG	AAGGAGTGTTTGAATAGGCCG	SSR04252	SSR04252	SSR04252		SSR04252
Chr6	6B74	62.5	SSR01582	(TC)13	141	AATGCGAATTATGCGATATGA	AATGCCGGTCTCTACAATGC	SSR01582	SSR01582	SSR01582		SSR01582	SSR01582
Chr6	6B74	62.5	SSR02780	(TTTA)8	212	TCACATATCAATGGAATTCAGGA	CCCGTCCCGAACAAAAATA
Chr6	6B74	62.5	SSR13941	(AT)31	220	ATCAAAGAAGGAAGAGGGGC	AAAGCATGGAGAGTAACATCCAA
Chr6	6B78	66.7	SSR17818	(TCTT)10(T)31	176	GGTCTAGATTTGACCCTCTCCA	CTTCACCTTCACCTTCCCAG	SSR17818		SSR17818	SSR17818	SSR17818	SSR17818
Chr6	6B79	68	SSR00062	(TTA)8	178	ACCGTTTTTGGTCCGACATA	TGGGGAAAGACAAAGAACAAA	SSR00062		SSR00062	SSR00062	SSR00062
Chr6	6B79	68	SSR18289	(AT)19	210	TGGTTTTGAAGACGGAACAA	CCACCCACCCTTACACAGTA
Chr6	6B79	68	SSR19165	(TA)17	181	AATCCACGTTGGTTGTCGTT	GAAGGGCCAAAAATGTTTCA			SSR19165		SSR19165	SSR19165
Chr6	6B79	68	SSR21885	(AAT)14	172	AAGATTCAGGAGGAGGGGAA	AGTTCCACAAGGCACAGGTC	SSR21885
Chr6	6B83	70.2	SSR19842	(CTTT)8	131	CCCCACCTAAACCTTTCCAT	GTTTGTGCAAAACCCAATCC	SSR19842		SSR19842		SSR19842
Chr6	6B84	72.3	SSR13741	(AAAG)8	216	TTTCGCCCATGAAATTCTTC	CAAAGAGGTTCACGTGGGTT	SSR13741	SSR13741
Chr6	6B86	73.8	SSR17604	(TA)31	211	TTGAAGTGGGAGAGGAAGGA	TTCATTTTGATATTGAAGTTAACACG
Chr6	6B88	75.1	SSR30097	(AT)22	139	AAAGCAATTCTCATGTTTTCCC	TTCGTCCTATTTGTACGACGTG
Chr6	6B91	77.3	SSR23401	(TAT)11	154	AAGTGGGCCCTGCTCTAGTT	GGAAGAAAAATTGAAAGCAATG	SSR23401
Chr6	6B91	77.3	SSR18079	(AT)25	151	GGTAATATGACAAAACAAAATTACAAA	TCATCACTATCCATGCCATCA
Chr6	6B91	77.3	SSR14009	(AAAG)8	163	TTGATAATACTGGGCGGGAG	GGCTATCGCATTAGAACACCA
Chr6	6B92	78.8	SSR23284	(AG)25	209	TCCTTCTTTCATACAATGTTTATGTT	CATTAGATTAGCTAGTTGGAAGGG	SSR23284
Chr6	6B92	78.8	SSR19970	(TCT)16	152	TACCCGGTAATCTTCCCCTC	CAACAGAAGCAAAGTAGGTGGA	SSR19970	SSR19970
Chr6	6B92	78.8	SSR14934	(CTG)7(TGC)7	193	ATACCTTGCCGGAGCCTTAT	ACTTTTTCAGCAGAGCAGCC	SSR14934		SSR14934	SSR14934	SSR14934	SSR14934
Chr6	6B93	80.2	SSR25043	(TTTTCT)6	197	CACTCCTACCTCTCTGTTTTTGG	TTTCCAATAATCCCCCATCC
Chr6	6B93	80.2	SSR18956	(TAT)20	183	CGTATGTACGACAAAATGTGAACAG	TCGAAACCTCAATACTTCTACCAA			SSR18956		SSR18956
Chr6	6B94	81.1	SSR23856	(ATTT)5(AT)20	192	GAAACGAACAGATGATGGGAA	TTGCTATAGATTCCTTCTCGGTC	SSR23856
Chr6	6B95	82.3	SSR03147	(AAT)14	220	GCAAAGCTTTAAGGTTGTTTTTG	GCAAAATGATGTGTGCTTTACC	SSR03147
Chr6	6B95	82.3	SSR15482	(AT)19	220	AAAAACAGCAGGGCAGAAGA	GTTGAGCTGTCTATGGGGGA	SSR15482
Chr6	6B98	84.5	SSR21936	(TA)19	219	TTGGTTGGAAAAAGGAAGGTT	GGGCAGAGGCTTTTTCAATA
Chr6	6B98	84.5	SSR13251	(AAG)14	162	GGTCAATCCAAAAGAGAAAGCA	ATCAACACCATTGACGACCA	SSR13251	SSR13251
Chr6	6B98	84.5	SSR02906	(TC)15	189	GAAAAGTGCACTCGGTCCAT	CGCATAAAATCCTCCACGTT	SSR02906		SSR02906		SSR02906
Chr6	6B98	84.5	SSR12833	(TCT)13	130	TCCCGACCTCTTCACGTAAC	GGAAGGCTCATACAGTGGGA	SSR12833	SSR12833
Chr6	6B99	85.1	SSR15316	(CT)19	189	TCCAATTTTCTGGCGAAGAC	CAACCGAAACAACGTCTCCT	SSR15316
Chr6	6B100	86.3	SSR12898	(TG)15(AG)13	205	AAGAGGGGAAAATGGGAAGA	TTGTTTTCGTTTACTAATTTCTTTTG
Chr6	6B101	87.6	SSR12944	(AT)31	193	AAGTTTATATTACAGTTGCAACAACCA	TGCACATGTTTAATGGTCCAA
Chr6	6B101	87.6	SSR12510	(AGAA)10	178	TCCTGTAAGCAATCTCCGGT	GGTGGCGACGATATGTCTTT	SSR12510	SSR12510
Chr6	6B104	89.8	SSR00045	(GAA)9	217	CGGTTCTTGGAGGTCTGTTG	GACCCACTCGACTCAACCTC
Chr6	6B104	89.8	SSR20599	(AT)20	216	CATGGTAACTGGTTAGCTCATTTG	TTTATATGGTGTGAATTGAATTTTGA
Chr6	6B104	89.8	SSR13611	(TA)21	219	ACGGGAACACTCATGTCTCA	TTTCGTTGTTTAGTAGACGTTAAAAGA
Chr6	6B104	89.8	SSR02460	(AAG)14	160	CTCAGAAACCCTTCCACCAA	CTGTACCGCGAGGACAGTTT	SSR02460	SSR02460
Chr6	6B104	89.8	SSR20218	(AGA)12	210	CTGGTGGGTTTTCTGAAACG	TCGCCCACGTCCTCTATATC	SSR20218	SSR20218	SSR20218	SSR20218	SSR20218
Chr6	6B107	92.5	SSR00233	(TA)29	205	AACCATAAAGTCGGGAGGGT	GGGAAAGGCAGGAGAAAAAC	SSR00233
Chr6	6B107	92.5	SSR06632	(TC)14	206	TCAGATGTTGATTGGCTCTCA	AGGGCCAACATTAAAGGGTC	SSR06632	SSR06632	SSR06632	SSR06632	SSR06632	SSR06632
Chr6	6B107	92.5	SSR01101	(TA)17	218	TGTGACCACTCATTACACCCA	TTTATTGTTTGGCCCATTCC			SSR01101	SSR01101
Chr6	6B108	93.4	SSR04751	(TA)23	142	TGGTTGAACATACATCATCTTGTG	CACGCATTTGAAAACTGATG
Chr6	6B108	93.4	SSR01234	(AT)19	175	TTGCTTGGTAAGAAGAGTTGAGG	ATGGGTGCAAATAGCAGCTT	SSR01234
Chr6	6B108	93.4	SSR06240	(AT)23	198	TTGAACATGAAAAGTATTGGCG	TTGCAACTAAGGTGTGCTATTCTC			SSR06240
Chr6	6B108	93.4	SSR19755	(GAA)12	215	TATCAGCGAGGGAAGGAAGA	TAATTGCTGCATCGAAGACG	SSR19755	SSR19755	SSR19755	SSR19755
Chr6	6B108	93.4	SSR21115	(TC)22	179	GCAGCAGTCACCCAACCTAT	CACTGTGAACATATGGGAAGGA
Chr6	6B108	93.4	SSR16683	(AG)17	135	TATTCTCATCGGAAAACGCC	TTTGCCCTACTACCCCTCCT
Chr6	6B109	94.2	SSR01148	(TC)19	162	CGGAGAAAGGCTCAGAAACA	TGCACGCACATAAACTAGGG	SSR01148	SSR01148
Chr6	6B109	94.2	SSR15606	(AGAAA)9	218	GTGGATCCATGGGGATACTG	CCCCCACTTCTCTCTCCTCT			SSR15606		SSR15606	SSR15606
Chr6	6B109	94.2	SSR11244	(AT)20	189	TGTGGGACCCTCCAATTAAG	AGATTTTGTCGCCACGTGAT	SSR11244
Chr6	6B111	95.8	SSR22498	(AT)12(GT)10(ATGT)5	219	ATTGAAAATTCCCGCTTGC	TGGTGGATTGTTACTTTTTAGCTT	SSR22498	SSR22498
Chr6	6B112	96.6	CSWCT05B	NA	224	ATACGAACTCTTTTATTTTATAGG	ATTAAGGAGATAAGAATTGTGTTG
Chr6	6B115	98.8	SSR00723	(TA)14	196	AAATAATGAACATGCGTTAATCC	GGTCCGAGTGAGTGAGGTGT
Chr6	6B115	98.8	SSR05195	(AAG)11	172	ACCAGAAACCCTGCTCCTTT	AACCACGTCCTTCTGCATTC	SSR05195	SSR05195	SSR05195	SSR05195	SSR05195	SSR05195
Chr6	6B115	98.8	SSR14001	(TA)20	219	GGCTTGATTTTCGGTTACGA	CTTTTTCCGGTACACATCCG	SSR14001	SSR14001			SSR14001	SSR14001
Chr6	6B115	98.8	SSR16882	(AT)24	218	CACCTCAACTCCTCCATTCAA	TGGAGGTCATTGAGACTTGCT	SSR16882	SSR16882
Chr6	6B116	99.9	SSR15802	(AG)13(AAAG)8	211	CAACAAAGCCCTAACAAAAGC	TGCATCTGGTCTCCTTCTTCT	SSR15802	SSR15802	SSR15802	SSR15802
Chr6	6B118	101.5	SSR04314	(TGGCTA)6	154	CCATGGGGTTCTGTAGCTGT	TGCAGGTGTGGAGAAAAGAA	SSR04314		SSR04314	SSR04314	SSR04314	SSR04314
Chr6	6B118	101.5	SSR16615	(A)20(TA)18	185	CTTTCTTTTTGCAAATTGTTTTC	GGACGAAATTTATAGGTTTATTTTCAA
Chr6	6B118	101.5	SSR01643	(TA)15	220	TGCAGGTCGACAATTCAATAA	TCAAAAGGCACATGTGATGTC					SSR01643	SSR01643
Chr6	6B118	101.5	SSR18251	(AT)18	168	AAATGGCAAAATAATGCATGG	GAGACAGCCACAGAGATTTGG
Chr6	6B118	101.5	SSR17408	(TA)24	209	TTCTTCTCCATAAATTTAAACTGCAA	CAAATAAAACAAAACGCAAAAA
Chr6	6B118	101.5	SSR11556	(AAGA)14	219	TTTCCTGGTTCAAGGGTTTG	CCCATCACTGGTCTGCTTCT			SSR11556	SSR11556
Chr6	6B118	101.5	SSR00083	(GAA)8	130	GGCTGTGGAGTTCAAAGAGG	GGGAAGTCAAAATGTTTGCG	SSR00083
Chr6	6B119	102.1	SSR05946	(TA)15	214	CCTGAGAATCGAAGGTCACA	GCCATCACTAACTGACGCCT			SSR05946		SSR05946
Chr6	6B119	102.1	SSR23750	(AT)24	195	TCCTCATCACAAGGAGGAAAA	CTGAACTCTGTACGATGGATGG
Chr6	6B120	102.8	SSR01873	(AT)31	217	TTTTCTCTCCCACGTTTGTTG	CAAGTGGGCTCGGTTCACTA	SSR01873
Chr6	6B121	103.5	SSR03150	(TA)13	193	TTGATTGAATGAATGGTTTGGA	TCAAAATTGATTGGTAAGAAGAAGC	SSR03150
Chr6	6B123	105	SSR02821	(AT)28	183	AAAATGGGAACGAAGGACAA	TCCCTCCCACCCTATTTTTC			SSR02821
Chr6	6B123	105	SSR17835	(CTTT)8	162	AAAACAACTCCTCGTGTGGC	CCATTTAGGGCCCAGGTTTA
Chr6	6B123	105	SSR20993	(AT)26	197	TCTCATTTAATCCCTTAGTTTTAACAT	TGGTCAGTTGGTTACTTGGTCA	SSR20993
Chr6	6B123	105	SSR00193	(AT)12	142	GCCAATCCAATGGAACAAGT	TTGTAAACCAAAACCTTACCCC	SSR00193
Chr6	6B123	105	SSR20704	(TCTTT)6	159	ATTGGCCGACCTTATCCTCT	GCCTCTCCTTTTCCTCAACC	SSR20704		SSR20704	SSR20704	SSR20704	SSR20704
Chr6	6B125	106.5	SSR06271	(TTA)8	220	TCGTGCTTCGTTCCATTTTT	CCAATGTCATTTTATTTACCCAAA	SSR06271		SSR06271		SSR06271
Chr6	6B125	106.5	SSR03357	(AAAG)5(AAG)9	218	AAAAGGGCAAGTCAAAACCC	GGGGAGGAAGAGAGACCCTT
Chr6	6B125	106.5	SSR23742	(TC)20	209	CAACAAATACCCGCCAAATC	GCAGCGGGGAGAGATACATA
Chr6	6B125	106.5	SSR07477	(GTATG)6	193	CGTTTCATTCATTGCTGCAC	GCCCAGATTTGGTCATTTCTT	SSR07477
Chr7	7B1	0	SSR15477	(AAAG)12	213	CTGCCATTTCTGGGTTTGAT	AATTCTTCTGGGAATGGCCT			SSR15477		SSR15477	SSR15477
Chr7	7B5	5.2	SSR05978	(TATG)7	213	AGTCCACCCTCAAATGCAAC	CATACCATTCCACCGTAGGAC	SSR05978
Chr7	7B6	5.6	SSR22777	(GTGAGT)6	183	CTTCTCTCGGCCCAGTACAC	TTAATGTCCCACACTTGGCA
Chr7	7B6	5.6	SSR00001	(TCT)8	197	CTCTTCACTCTCCCCCTTCC	CCTGACCGATGTGAATTGAG	SSR00001		SSR00001		SSR00001	SSR00001
Chr7	7B6	5.6	SSR33395	(TCTT)8	210	TTTTTGGAATATACGGCGCT	TCCAAAAGATTCCATTTCGT			SSR33395	SSR33395	SSR33395	SSR33395
Chr7	7B6	5.6	SSR03917	(GAA)12	187	CCCTGCAGCTCTTCTTTGTC	TGGTTACAGAAGCAAAAGGGA	SSR03917
Chr7	7B6	5.6	SSR16174	(AT)22	192	CATGGAGAAGAAATTTGCATGA	CCCCTATCCCACTTTTTCATT
Chr7	7B6	5.6	SSR16001	(TA)19	207	GCCTGTTTTCGGGCTAAACT	TCCAACTAATTTAATTTTGGGCTT
Chr7	7B6	5.6	SSR15432	(AAGATC)8	219	TGAGAATTGGATGTGCGAAA	TTAGTTCATTGACATGGGATGAT	SSR15432
Chr7	7B6	5.6	SSR14209	(ATT)16	203	GAAATGGAAAGTTTGTAGGTGGA	CATTTTTGTAAGTTTAGCAGCCA
Chr7	7B6	5.6	SSR04689	(AAG)9	170	TCTCCGGCAGAAAGAAAAGA	TGCGTCTCCTTCTTCCTCAT
Chr7	7B6	5.6	SSR19963	(CT)30	211	GAAAGGGAACCAACATCATCA	CAATTGGTGATTGTTGTGGAA	SSR19963
Chr7	7B6	5.6	SSR19918	(TTTC)8	220	CACATGACACAAACACAATTCTT	GAGTCCCCAAAAGCAATTCA
Chr7	7B6	5.6	SSR17201	(TTTTC)7	200	CGGGTAGGGTTCTTTGAATG	TTGGAAAGGGAAATGGAAAA	SSR17201		SSR17201	SSR17201	SSR17201	SSR17201
Chr7	7B6	5.6	SSR15170	(TTC)12	176	TTTTCTCTTCAAGACTTGGTCC	AAAAGGCTGCTAAACAAAAGAAA
Chr7	7B6	5.6	SSR29620	(GAGATG)8	193	AATTGGACCTTTTGAAGCCC	ATCATCCCATGTGAGGAAGC	SSR29620		SSR29620		SSR29620	SSR29620
Chr7	7B6	5.6	SSR00084	(GAG)9	145	AAGTGTCAGCATGTCGTTCG	AAACGTCAGCCACACCTTTC
Chr7	7B6	5.6	SSR00015	(AAGA)7	199	CCAAACTGGAGGCAAACCT	GAAAAGCACAGCAAAAATCCA	SSR00015				SSR00015	SSR00015
Chr7	7B6	5.6	SSR14981	(TAATA)8	166	GAGTGCTTGGAGTTGGGTGT	GAGTGGGAATGAGGAGGTGA	SSR14981
Chr7	7B6	5.6	SSR12994	(AATG)14	212	TCATCCTGCAATGCAAAGAC	ACCGTGGATCTTAAGCCAGA			SSR12994		SSR12994	SSR12994
Chr7	7B6	5.6	SSR02432	(AAAGA)7(AAG)10	178	GGGCCAAGAAACATCAAGAA	TTGGATTCATTTTCAAGCCAT	SSR02432	SSR02432
Chr7	7B6	5.6	SSR18907	(A)31(CAAAA)6	219	TCAATGTTTTCTGTAAATTTTGGAT	TGCATATGTTCGAGGTAAAGG
Chr7	7B6	5.6	SSR18648	(GAAGAT)9	206	GCCATGAATGGAAACATGAA	TAAATTTTCCCAAATCCCCC	SSR18648	SSR18648
Chr7	7B6	5.6	SSR00218	(TTAT)7	220	CGATCTTCGAGTTTCGCAAT	ATCCAACGGCTCTCATTCAC	SSR00218	SSR00218	SSR00218	SSR00218	SSR00218	SSR00218
Chr7	7B6	5.6	SSR14224	(A)56	195	TTCCATCACTTCACCAACCA	CAATTACCCCATGGTTCCAG			SSR14224		SSR14224
Chr7	7B6	5.6	SSR17933	(TTATA)7	215	CCAAACTGTGTGTCTGCGTT	AATATTGGTGGGGTTGGGTT
Chr7	7B6	5.6	SSR21006	(AT)26	184	CGTAAACGTATGTTGCACGTATC	TGTTTCTTTAAAGTTGTTCTTTCTCAA
Chr7	7B7	6.3	SSR18326	(TA)32	219	TCATTTTCTTCTCGAGAGAGTTTTT	AATATCCCTCGTTGTTTGACA
Chr7	7B7	6.3	SSR07502	(TTC)9	163	GGGAAAAATAAAAGCGCCAT	CAAGAATCCGAAGGGTTTCA	SSR07502
Chr7	7B7	6.3	SSR06585	(TCT)12	164	GCAGGTCATACTCTTTAATTATTCCA	TGTTATCATCGCCATACCCA			SSR06585	SSR06585
Chr7	7B7	6.3	SSR14797	(TGTA)8	219	CCCTAAACCAGAAGTCACCAA	TGTGTTTGTAAATGGTAAAGTCTTCAA
Chr7	7B7	6.3	SSR07473	(TA)15	200	CGAGTGTGGACATTTTAGAGGG	TTGACTTTCCTCATTCTTTTAATGC
Chr7	7B7	6.3	SSR21708	(AAACC)6	220	CGCAATTATGATTACAATGTTCA	AGTGCACCAATTCGAATAAAA			SSR21708	SSR21708	SSR21708
Chr7	7B7	6.3	SSR01099	(AT)14	142	TTTCCTAGCCAAATCATGCC	CTCGGGTCAGCATCTTTTTC	SSR01099	SSR01099	SSR01099	SSR01099	SSR01099	SSR01099
Chr7	7B7	6.3	SSR19437	(TTCT)7	216	TGATTGATCCCACTTCAGCA	TTGGGTGTACAACTCGAAGG	SSR19437
Chr7	7B7	6.3	SSR20583	(AAAAG)6	135	AACGTAATCGAAGGGTTGGA	CGCTTTAATTTTCAATGGGC
Chr7	7B7	6.3	SSR04847	(TC)17	214	TCGTGCCTCATTTGGTAGTG	GCCAAGGTAACGAATTGCAT	SSR04847		SSR04847		SSR04847	SSR04847
Chr7	7B7	6.3	SSR10066	(TTTC)10	201	CCATCAGAACTGTCCATCCG	TTCTGACTGCACAACCAACC
Chr7	7B7	6.3	SSR22643	(TAT)13	138	TGCATAGCATTTGACACAGTCT	TTTAACAATGTTGTGGCCGA	SSR22643
Chr7	7B11	9.8	SSR22831	(TA)20	196	TTTGGAAATTAGTATAATGTATGGTGA	AACCAATACTTTTAATATCAACCTCG
Chr7	7B15	12.5	SSR24720	(AT)22	190	TGCCCATTTAATTGTTGATTTG	TTCTAGATTACAACCCTTGCACTT
Chr7	7B16	13.8	SSR04584	(AT)15	144	AGGGTTGTCTTTATGGGGCT	CCACACACACACGTGGTAATC	SSR04584	SSR04584	SSR04584
Chr7	7B20	18.9	SSR11742	(AG)30	217	GCTATCCCCAAGGATGATGA	AGCTTGGCTTCGTCTTTTGA	SSR11742
Chr7	7B23	21.1	SSR04704	(TC)15	177	CATTCCCTTTTCGAACCTCA	AGGCCGATTTGGAAAGAAAT	SSR04704
Chr7	7B28	25.3	SSR19665	(TA)18	148	CGCCTTATACAGCATGCAAA	AAACAAGGAGTGGGCTTGTG	SSR19665		SSR19665		SSR19665	SSR19665
Chr7	7B28	25.3	SSR11665	(AT)28	211	CTTCGCTCATTCACCCTCAT	TTGAATGATTAATATGGTGAGAAAAA
Chr7	7B29	26	SSR00215	(TC)15	191	GGAGCCCTAGTAGGAAACCG	GGACCACGTGAAAGATTCAGA					SSR00215	SSR00215
Chr7	7B32	29.1	SSR16591	(ATAC)11	177	TTTTGGGTAGAAATCAAGAAACG	GGGAATCAAACATTCATGGC
Chr7	7B32	29.1	SSR11741	(GAA)13	219	GTCCCCTCCATTGACAAAGA	GAGCCCCTGTACGATGTGAT	SSR11741		SSR11741	SSR11741	SSR11741
Chr7	7B32	29.1	SSR00048	(GAA)10	150	CCGATCGTTGCTAGGAGAAC	CTCCCGAAACCTAGAAACCC	SSR00048	SSR00048	SSR00048	SSR00048
Chr7	7B35	31.5	SSR13885	(TCAAAT)5(TAAAA)5	217	GAGGGAAAGTGGGAGAGGAG	TCGGCTCAAATACCTTATCCA	SSR13885	SSR13885			SSR13885
Chr7	7B36	32.2	SSR14861	(ATAC)19	161	ATTTCTTCCCCCACCAAAAC	ATGAATCCTCCTCCCAGAGC			SSR14861		SSR14861
Chr7	7B39	35.6	SSR18771	(TGGTG)8	159	GCACGTGGGTCAAAGAATTT	GTTGGTCAGCAAAAACGACA	SSR18771	SSR18771	SSR18771		SSR18771
Chr7	7B39	35.6	SSR22097	(TTCTG)10	193	ACGGTCATCCGAATTCTCAG	CAACAAACGATCCAACATCG	SSR22097	SSR22097
Chr7	7B43	39	SSR14606	(AG)19	154	TCTCATGGATCATTATTGGGC	CCCAACAAAAGAAATGCTCA	SSR14606
Chr7	7B44	39.6	SSR17292	(TTC)15	204	CTCGATTGGAGTCCCTTTGT	CGGACAATTGTGTCAACCAC	SSR17292
Chr7	7B49	43.2	SSR22593	(AAGA)15	204	CGTTGCATGGATAAAGAAACC	ATTATGTTCCAGCTCCACGG
Chr7	7B49	43.2	SSR29516	(GA)22	182	GAAGTAGGGGTTGGGTTGGT	TCTCGGTCTCTTTGGCTTTT
Chr7	7B49	43.2	SSR23250	(TTTC)7	214	TTACCTCACTTGCCTCTGCC	TAAGGAATATGGTGGTGGGG
Chr7	7B49	43.2	SSR13189	(TA)17	220	GCAGTCATTTTGGCGATACA	GCTGTGTCAGAAGCTCACAACT			SSR13189	SSR13189
Chr7	7B55	48.6	SSR00205	(TA)22	198	TTTCCACAATGTAGGAGGAGTG	TTCCATTCATACTCTAAAGTCCTCA
Chr7	7B55	48.6	SSR21743	(AT)20	164	TCTGAGTTCCATCCCCTTTG	CAATGTGAGTTTTTGGTTGAGA
Chr7	7B55	48.6	SSR06609	(CCCAAT)9	159	TCTAATGGAAACCCTCTCCG	GAGACGGAATCGGAATCAAA	SSR06609	SSR06609	SSR06609	SSR06609
Chr7	7B55	48.6	SSR17352	(AAAG)12	209	TCATCTAAATATAAAGTTGAATGGTTG	CTCCTCACTCACACTTCGCC
Chr7	7B56	50.9	SSR01898	(TTAT)7	176	AAAAATGTCAGAGAAGTGGATTGA	TTTGTGTTAGAGAAAGAGAGAGAGAG	SSR01898				SSR01898	SSR01898
Chr7	7B57	51.6	SSR15322	(TA)22	199	TGAGGTGTAGGGTGCTATCCA	CCATTCAACGTACACTACACACG
Chr7	7B59	52.9	SSR03076	(AT)15	201	GGGATGTAGGAGGGGATTGT	TCGTTTATGACAGCATTTCCA
Chr7	7B59	52.9	SSR06057	(CATA)7	149	GTTCGTGACTCACCAGACCC	TCCTGAATTTTGGGAATTGG	SSR06057	SSR06057
Chr7	7B59	52.9	SSR14654	(AT)28	201	TAGGAAAATTTCAGGCGACG	CCTCTCAAATCCCTCACACAA	SSR14654	SSR14654
Chr7	7B59	52.9	SSR27320	(AT)17	166	ACCCTGCATCTCCTCCTTTT	TGCATATCATGCAACTACTCACA	SSR27320	SSR27320
Chr7	7B62	55	SSR19835	(AT)27	188	CAAGCCTTGAATGGTTAAATACA	AAAGACTTGGTTGATCACTTTCA
Chr7	7B62	55	SSR03864	(AG)17	135	TGTGAAGAATGGGAGCAGC	ATTTCGAAAATTTCTGGGCA	SSR03864				SSR03864	SSR03864
Chr7	7B64	56.4	SSR21211	(AT)34	215	GTGCAATTGGACCAACCATT	TCTTTCACTTTCATCCTTCCA			SSR21211		SSR21211
Chr7	7B64	56.4	SSR15006	(TTA)18	220	CACACAAGGTTTTAGCCACCT	TTGCCATCTTATCTCACAAGG
Chr7	7B64	56.4	SSR31005	(AT)26	164	TTGCACATTAAAAGATTGTCGTC	CAAATTACATAATCACACGCTAAGA
Chr7	7B66	58.5	SSR13787	(AT)18	191	GGTCGGTCGACTCGATATTC	CATTTGGTCACATATCCTCTTCC	SSR13787
Chr7	7B67	59.3	SSR20063	(CT)19	135	CCCACATTGGTCTCAACAAG	GCAGTTATATTTTGAGGGGAGA	SSR20063		SSR20063	SSR20063	SSR20063	SSR20063
Chr7	7B67	59.3	SSR33278	(TTTA)7	211	GCAAACGCAATTAAAACACG	GTTGGAATGAGGGAGTGAGC	SSR33278	SSR33278	SSR33278	SSR33278	SSR33278	SSR33278
Chr7	7B68	60.1	SSR23373	(TA)18	213	CCCACCATGCAAAACTCTTT	GTCTTTGCGCACCTCTCACT	SSR23373		SSR23373	SSR23373
Chr7	7B68	60.1	SSR03083	(AT)13	143	AAAAACTGCCAAAAGCCTAAA	TTCCATATGCATGCAAGCTC	SSR03083
Chr7	7B68	60.1	SSR00477	(TA)12	175	TATTGCGATGGTTTGACGTG	GCAAATTCCGGAGTTCGTTA
Chr7	7B68	60.1	SSR22891	(AG)20	146	AAGCCCATGTTTTACGTTCC	TGGATTGGCAAACACTAACTAGC
Chr7	7B68	60.1	SSR22901	(TA)17	161	GCATTGAGGACACATTGGTG	GGCCAAAATAGGTGAGCAAA
Chr7	7B68	60.1	SSR10461	(AT)24	219	TTCCCGCTTTGTTAGAATTAAGA	TTTAGACTTGTACGAGCCATTTTT
Chr7	7B68	60.1	SSR20122	(TA)36	219	TTCCGTGTGTTTAGTTAGTTTATTTCA	GAACTCAACAAAATGGAGTTCAGA			SSR20122	SSR20122	SSR20122	SSR20122
Chr7	7B68	60.1	SSR19844	(TTC)13	197	ACCCATCAACCCATCAACAT	TGGAAGTTGAAAAATGGGAA	SSR19844	SSR19844
Chr7	7B68	60.1	SSR17062	(AT)19	192	AGCTAGCCACGTAACACCGT	CACTCTCAAAATTTAGCCACACA	SSR17062	SSR17062
