# Supplementary material for: An Integrated Genetic and Cytogenetic Map of the Cucumber Genome
Source: PLoS One. 2009 Jun 4;4(6):e5795. doi: 10.1371/journal.pone.0005795 (PMC2685989; doi:10.1371/journal.pone.0005795)
Supplement: Table S3 — (0.03 MB XLS) [file pone.0005795.s003.xls]

## Sheet: Sheet1
Table S3. SSR types and their frequencies in cucumber
	Motif	Number
Mono-nucleotide repeats (MNRs)	A/T	4801
	C/G	732
Di-nucleotide repeats (DNRs)	AC/GT	797
	AG/CT	1786
	AT/AT	6390
	CG/CG	57
Tri-nucleotide repeats (TNRs)	AAC/GTT	89
	AAG/CTT	1673
	AAT/ATT	1848
	ACC/GGT	59
	ACG/CGT	22
	ACT/AGT	152
	AGC/GCT	58
	AGG/CCT	132
	ATC/GAT	247
	CCG/CGG	42
Tra-nucleotide repeats (TTRs)	AAAC/GTTT	71
	AAAG/CTTT	779
	AAAT/ATTT	714
	AACC/GGTT	8
	AACG/CGTT	3
	AACT/AGTT	33
	AAGC/GCTT	7
	AAGG/CCTT	53
	AAGT/ACTT	11
	AATC/GATT	22
	AATG/CATT	77
	AATT/AATT	1180
	ACAG/CTGT	5
	ACAT/ATGT	95
	ACCC/GGGT	4
	ACCG/CGGT	2
	ACCT/AGGT	3
	ACGC/GCGT	6
	ACGG/CCGT	3
	ACGT/ACGT	1
	ACTC/GAGT	17
	ACTG/CAGT	3
	AGAT/ATCT	34
	AGCG/CGCT	1
	AGCT/AGCT	1
	AGGC/GCCT	3
	AGGG/CCCT	21
	ATCC/GGAT	21
	ATCG/CGAT	1
	ATGC/GCAT	2
Penta-nucleotide repeats (PNRs)	AAAAC/GTTTT	71
	AAAAG/CTTTT	318
	AAAAT/ATTTT	40
	AAACC/GGTTT	8
	AAACG/CGTTT	2
	AAACT/AGTTT	4
	AAAGC/GCTTT	2
	AAAGG/CCTTT	25
	AAAGT/ACTTT	3
	AAATC/GATTT	2
	AAATG/CATTT	1
	AAATT/AATTT	33
	AACAC/GTGTT	2
	AACAG/CTGTT	1
	AACCC/GGGTT	4
	AACCG/CGGTT	1
	AACCT/AGGTT	8
	AACTT/AAGTT	2
	AAGAG/CTCTT	36
	AAGCC/GGCTT	1
	AAGGG/CCCTT	9
	AAGTG/CACTT	4
	AATAC/GTATT	1
	AATAG/CTATT	4
	AATAT/ATATT	67
	AATCC/GGATT	2
	AATCT/AGATT	5
	AATGC/GCATT	1
	AATGG/CCATT	12
	AATGT/ACATT	1
	AATTC/GAATT	3
	ACACC/GGTGT	5
	ACACG/CGTGT	1
	ACATG/CATGT	1
	ACCAG/CTGGT	1
	ACCAT/ATGGT	1
	ACCCC/GGGGT	2
	ACCGT/ACGGT	1
	ACCTG/CAGGT	1
	ACTAG/CTAGT	1
	ACTAT/ATAGT	2
	ACTCC/GGAGT	1
	ACTCT/AGAGT	1
	ACTGC/GCAGT	1
	AGAGC/GCTCT	1
	AGAGG/CCTCT	15
	AGATG/CATCT	6
	AGCAT/ATGCT	1
	AGCCC/GGGCT	2
	AGGGG/CCCCT	4
	ATATC/GATAT	7
	ATCCC/GGGAT	6
Hexa-nucleotide repeats (HNRs)	AAAAAC/GTTTTT	15
	AAAAAG/CTTTTT	90
	AAAAAT/ATTTTT	15
	AAAACC/GGTTTT	1
	AAAACT/AGTTTT	1
	AAAAGC/GCTTTT	2
	AAAAGG/CCTTTT	15
	AAAATC/GATTTT	1
	AAAATG/CATTTT	1
	AAAATT/AATTTT	1
	AAACAC/GTGTTT	2
	AAACAG/CTGTTT	1
	AAACCC/GGGTTT	1
	AAACCT/AGGTTT	18
	AAACTG/CAGTTT	1
	AAAGAG/CTCTTT	18
	AAAGCC/GGCTTT	2
	AAAGGC/GCCTTT	2
	AAAGGG/CCCTTT	7
	AAAGGT/ACCTTT	2
	AAAGTG/CACTTT	2
	AAATAC/GTATTT	1
	AAATAG/CTATTT	2
	AAATAT/ATATTT	4
	AAATCC/GGATTT	2
	AAATGC/GCATTT	1
	AAATGG/CCATTT	1
	AAATTC/GAATTT	64
	AAATTT/AAATTT	2
	AACAAG/CTTGTT	1
	AACAAT/ATTGTT	2
	AACACC/GGTGTT	3
	AACAGC/GCTGTT	4
	AACATC/GATGTT	2
	AACCCC/GGGGTT	1
	AACCCT/AGGGTT	4
	AACCGT/ACGGTT	1
	AACCTC/GAGGTT	2
	AACCTG/CAGGTT	4
	AACGCC/GGCGTT	1
	AACGGG/CCCGTT	1
	AACTCC/GGAGTT	5
	AACTTG/CAAGTT	2
	AAGAAT/ATTCTT	2
	AAGACT/AGTCTT	1
	AAGAGC/GCTCTT	1
	AAGAGG/CCTCTT	24
	AAGAGT/ACTCTT	1
	AAGATC/GATCTT	1
	AAGATG/CATCTT	12
	AAGATT/AATCTT	1
	AAGCAC/GTGCTT	1
	AAGCAG/CTGCTT	3
	AAGCAT/ATGCTT	1
	AAGCCC/GGGCTT	3
	AAGCCG/CGGCTT	1
	AAGCCT/AGGCTT	9
	AAGCTC/GAGCTT	1
	AAGGAG/CTCCTT	18
	AAGGGG/CCCCTT	5
	AAGGTG/CACCTT	2
	AAGTAC/GTACTT	1
	AAGTAG/CTACTT	109
	AAGTCG/CGACTT	1
	AAGTGG/CCACTT	4
	AATACC/GGTATT	3
	AATAGC/GCTATT	1
	AATAGG/CCTATT	2
	AATAGT/ACTATT	10
	AATATC/GATATT	1
	AATATG/CATATT	3
	AATATT/AATATT	1
	AATCAC/GTGATT	1
	AATCCC/GGGATT	5
	AATCCT/AGGATT	5
	AATCGG/CCGATT	2
	AATCTC/GAGATT	2
	AATCTG/CAGATT	1
	AATGCC/GGCATT	1
	AATGGC/GCCATT	2
	AATGGG/CCCATT	1
	AATGGT/ACCATT	2
	AATGTG/CACATT	2
	AATTAG/CTAATT	1
	AATTAT/ATAATT	1
	AATTCC/GGAATT	3
	ACACAT/ATGTGT	4
	ACACCC/GGGTGT	3
	ACACCT/AGGTGT	1
	ACACGC/GCGTGT	4
	ACACTC/GAGTGT	1
	ACAGAG/CTCTGT	1
	ACAGCC/GGCTGT	4
	ACAGGC/GCCTGT	1
	ACATAT/ATATGT	11
	ACATCT/AGATGT	2
	ACCACG/CGTGGT	1
	ACCACT/AGTGGT	1
	ACCATC/GATGGT	4
	ACCATG/CATGGT	2
	ACCCGT/ACGGGT	1
	ACCCTC/GAGGGT	3
	ACCGCC/GGCGGT	5
	ACCTCC/GGAGGT	4
	ACCTCT/AGAGGT	1
	ACCTGC/GCAGGT	1
	ACGAGC/GCTCGT	1
	ACGATG/CATCGT	1
	ACGCGC/GCGCGT	1
	ACGGCT/AGCCGT	1
	ACTCCC/GGGAGT	2
	ACTCTC/GAGAGT	2
	ACTGCC/GGCAGT	1
	AGAGAT/ATCTCT	6
	AGAGCT/AGCTCT	1
	AGAGGC/GCCTCT	1
	AGAGGG/CCCTCT	11
	AGATAT/ATATCT	2
	AGATGC/GCATCT	1
	AGATGG/CCATCT	8
	AGCAGG/CCTGCT	1
	AGCATC/GATGCT	1
	AGCCAT/ATGGCT	1
	AGCCCG/CGGGCT	1
	AGCCTG/CAGGCT	1
	AGGATG/CATCCT	2
	AGGGAT/ATCCCT	3
	AGGGGC/GCCCCT	1
	ATCCCC/GGGGAT	1
	ATCCCG/CGGGAT	1
	ATCGGC/GCCGAT	1
	ATGCCC/GGGCAT	3
